# Supplementary material for: Tetra­kis(2-amino­thia­zole-κN 3)dichloridocadmium(II)
Source: Acta Crystallogr Sect E Struct Rep Online. 2009 Dec 4;66(Pt 1):m13. doi: 10.1107/S1600536809051770 (PMC2980125; doi:10.1107/S1600536809051770)
Supplement: Supplementary file 1 [file e-66-00m13-sup1.cif]

##############################################################################
###                                                                        ###
###        Electronic paper (Acta Crystallographica Section E)             ###
###                                                                        ###
##############################################################################
#                                                                            #
# This CIF contains the data in a paper accepted for publication in Acta     #
# Crystallographica Section E. It conforms to the requirements of Notes      #
# for Authors for Section E, and has been peer reviewed under the auspices   #
# of the IUCr Commission on Journals.                                        #
#                                                                            #
# Full details of the Crystallographic Information File format               #
# are given in the paper "The Crystallographic Information File (CIF):       #
# a New Standard Archive File for Crystallography" by S. R. Hall, F. H.      #
# Allen and I. D. Brown [Acta Cryst. (1991), A47, 655-685].                  #
#                                                                            #
# The current version of the core CIF dictionary is obtainable from          #
# ftp://ftp.iucr.org/pub/cif_core.dic. The current version number is 2.4.    #
#                                                                            #
# Software is freely available for graphical display of the structure(s) in  #
# this CIF.  For information consult the CIF home page http://www.iucr.org/  #
# cif/home.html                                                              #
#                                                                            #
# This file may be used for bona fide research purposes within the           #
# scientific community so long as proper attribution is given to the journal # 
# article from which it was obtained.                                        #
#                                                                            #
##############################################################################
                                             
data_global
_audit_creation_method     'from SHELXTL with WordPad'
_journal_date_recd_electronic     2009-11-26
_journal_date_accepted     2009-12-01
_journal_name_full     'Acta Crystallographica, Section E'
_journal_year     2010
_journal_volume     66
_journal_issue      1
_journal_page_first     m13
_journal_page_last     m13
_journal_paper_category     QM
_journal_coeditor_code     TK2590
_publ_contact_author_name     'Professor Inn Hoe, Kim'
_publ_contact_author_address
;
Department of Chemistry
Konyang University
Nonsan 320-711
Republic of Korea
;
_publ_contact_author_email     ihkim@konyang.ac.kr
_publ_contact_author_fax     '82 41 730 5762'
_publ_contact_author_phone     '82 41 730 5581'
_publ_section_title
;
Tetrakis(2-aminothiazole-\k<i>N</i>^3^)dichloridocadmium(II)
;
loop_
    _publ_author_name
    _publ_author_address
    'Kim, Chong-Hyeak'
;
Center for Chemical Analysis
Korea Research Institute of Chemical Technology
PO Box 107
Yuseong
Daejeon 305-600
Republic of Korea
;
    'Kim, Inn Hoe'
;
Department of Chemistry
Konyang University
Nonsan 320-711
Republic of Korea
;
data_I
_chemical_name_systematic
;
Tetrakis(2-aminothiazole-\k<i>N</i>^3^)dichloridocadmium(II)
;
_chemical_name_common     ?
_chemical_formula_moiety     'C12 H16 Cd Cl2 N8 S4'
_chemical_formula_sum     'C12 H16 Cd Cl2 N8 S4'
_chemical_formula_iupac     '[Cd Cl2 (C3 H4 N2 S)4]'
_chemical_formula_weight     583.87
_chemical_melting_point     ?
_symmetry_cell_setting     monoclinic
_symmetry_space_group_name_H-M     'P 21/c'
_symmetry_space_group_name_Hall     '-P 2ybc'
loop_
    _symmetry_equiv_pos_as_xyz
    'x, y, z'
    '-x, y+1/2, -z+1/2'
    '-x, -y, -z'
    'x, -y-1/2, z-1/2'
_cell_length_a     8.60560(10)
_cell_length_b     15.2838(2)
_cell_length_c     16.2097(2)
_cell_angle_alpha     90
_cell_angle_beta     103.6050(10)
_cell_angle_gamma     90
_cell_volume     2072.18(4)
_cell_formula_units_Z     4
_cell_measurement_reflns_used     5290
_cell_measurement_theta_min     2.7
_cell_measurement_theta_max     28.3
_cell_measurement_temperature     296(2)
_exptl_crystal_description     block
_exptl_crystal_colour     yellow
_exptl_crystal_size_max     0.40
_exptl_crystal_size_mid     0.19
_exptl_crystal_size_min     0.08
_exptl_crystal_density_diffrn     1.872
_exptl_crystal_density_meas     1.87
_exptl_crystal_density_method     'flotation method'
_exptl_crystal_F_000     1160
_exptl_absorpt_coefficient_mu     1.731
_exptl_absorpt_correction_type     multi-scan
_exptl_absorpt_process_details     '(SADABS; Bruker, 2001)'
_exptl_absorpt_correction_T_min     0.544
_exptl_absorpt_correction_T_max     0.87
_exptl_special_details
;
;
_diffrn_ambient_temperature     296(2)
_diffrn_radiation_type     MoK\a
_diffrn_radiation_wavelength     0.71073
_diffrn_radiation_source     'fine-focus sealed tube'
_diffrn_radiation_monochromator     graphite
_diffrn_measurement_device_type     'Bruker SMART CCD area-detector'
_diffrn_measurement_method     '\f and \w scans'
_diffrn_detector_area_resol_mean     ?
_diffrn_reflns_number     21163
_diffrn_reflns_av_R_equivalents     0.020
_diffrn_reflns_av_sigmaI/netI     0.020
_diffrn_reflns_theta_min     1.9
_diffrn_reflns_theta_max     28.4
_diffrn_reflns_theta_full     28.4
_diffrn_measured_fraction_theta_max     0.993
_diffrn_measured_fraction_theta_full     0.993
_diffrn_reflns_limit_h_min     -11
_diffrn_reflns_limit_h_max     11
_diffrn_reflns_limit_k_min     -20
_diffrn_reflns_limit_k_max     20
_diffrn_reflns_limit_l_min     -20
_diffrn_reflns_limit_l_max     21
_diffrn_standards_number     ?
_diffrn_standards_interval_count     ?
_diffrn_standards_interval_time     ?
_diffrn_standards_decay_%     ?
_refine_special_details
;
Refinement of <i>F</i>^2^ against ALL reflections. The weighted <i>R</i>-factor
<i>wR</i> and goodness of fit <i>S</i> are based on <i>F</i>^2^, conventional
<i>R</i>-factors <i>R</i> are based on <i>F</i>, with <i>F</i> set to zero for
negative <i>F</i>^2^. The threshold expression of <i>F</i>^2^ >
\s(<i>F</i>^2^) is used only for calculating <i>R</i>-factors(gt) <i>etc</i>.
and is not relevant to the choice of reflections for refinement.
<i>R</i>-factors based on <i>F</i>^2^ are statistically about twice as large
as those based on <i>F</i>, and <i>R</i>- factors based on ALL data will be
even larger.
;
_reflns_number_total     5159
_reflns_number_gt     4532
_reflns_threshold_expression     I>2\s(I)
_refine_ls_structure_factor_coef     Fsqd
_refine_ls_matrix_type     full
_refine_ls_R_factor_all     0.027
_refine_ls_R_factor_gt     0.021
_refine_ls_wR_factor_gt     0.049
_refine_ls_wR_factor_ref     0.052
_refine_ls_goodness_of_fit_ref     1.05
_refine_ls_restrained_S_all     1.05
_refine_ls_number_reflns     5159
_refine_ls_number_parameters     244
_refine_ls_number_restraints     0
_refine_ls_hydrogen_treatment     constr
_refine_ls_weighting_scheme     calc
_refine_ls_weighting_details
         'calc w=1/[\s^2^(Fo^2^)+(0.0234P)^2^+0.6132P] where P=(Fo^2^+2Fc^2^)/3'
_atom_sites_solution_hydrogens     geom
_atom_sites_solution_primary     direct
_atom_sites_solution_secondary     difmap
_refine_ls_shift/su_max     ?
_refine_ls_shift/su_max_lt     0.001
_refine_ls_shift/su_mean     0.000
_refine_diff_density_max     0.36
_refine_diff_density_min     -0.30
_refine_ls_extinction_method     none
_refine_ls_extinction_coef     ?
_refine_ls_extinction_expression     ?
loop_
    _atom_type_symbol
    _atom_type_description
    _atom_type_scat_dispersion_real
    _atom_type_scat_dispersion_imag
    _atom_type_scat_source
    'C' 'C' 0.0033 0.0016
                         'International Tables Vol C Tables 4.2.6.8 and 6.1.1.4'
    'H' 'H' 0.0000 0.0000
                         'International Tables Vol C Tables 4.2.6.8 and 6.1.1.4'
    'N' 'N' 0.0061 0.0033
                         'International Tables Vol C Tables 4.2.6.8 and 6.1.1.4'
    'S' 'S' 0.1246 0.1234
                         'International Tables Vol C Tables 4.2.6.8 and 6.1.1.4'
    'Cl' 'Cl' 0.1484 0.1585
                         'International Tables Vol C Tables 4.2.6.8 and 6.1.1.4'
    'Cd' 'Cd' -0.8075 1.2024
                         'International Tables Vol C Tables 4.2.6.8 and 6.1.1.4'
_computing_data_collection     'SMART (Bruker, 2001)'
_computing_cell_refinement     'SAINT (Bruker, 2001)'
_computing_data_reduction     'SAINT (Bruker, 2001)'
_computing_structure_solution     'SHELXS97 (Sheldrick, 2008)'
_computing_structure_refinement     'SHELXL97 (Sheldrick, 2008)'
_computing_molecular_graphics     'SHELXTL (Sheldrick, 2008)'
_computing_publication_material     'SHELXTL (Sheldrick, 2008)'
loop_
    _atom_site_type_symbol
    _atom_site_label
    _atom_site_fract_x
    _atom_site_fract_y
    _atom_site_fract_z
    _atom_site_U_iso_or_equiv
    _atom_site_adp_type
    _atom_site_calc_flag
    _atom_site_refinement_flags
    _atom_site_occupancy
    _atom_site_disorder_assembly
    _atom_site_disorder_group
    Cd Cd 0.237289(14) 0.127887(8) 0.242806(7) 0.02555(5) Uani d . 1 . .
    Cl Cl1 0.41984(5) 0.15665(3) 0.13431(3) 0.03443(10) Uani d . 1 . .
    Cl Cl2 0.05073(6) 0.10433(3) 0.34816(3) 0.03723(11) Uani d . 1 . .
    S S11 0.72017(6) -0.00335(3) 0.42080(3) 0.04305(13) Uani d . 1 . .
    C C12 0.6028(2) 0.07360(12) 0.35499(11) 0.0312(4) Uani d . 1 . .
    N N13 0.44963(17) 0.05509(9) 0.33585(9) 0.0304(3) Uani d . 1 . .
    C C14 0.4223(2) -0.02238(12) 0.37465(12) 0.0369(4) Uani d . 1 . .
    H H14A 0.3200 -0.0453 0.3682 0.044 Uiso calc R 1 . .
    C C15 0.5505(3) -0.06232(13) 0.42170(13) 0.0432(5) Uani d . 1 . .
    H H15 0.5485 -0.1146 0.4508 0.052 Uiso calc R 1 . .
    N N16 0.6685(2) 0.14549(12) 0.33020(12) 0.0482(5) Uani d . 1 . .
    H H16A 0.6089 0.1839 0.2992 0.058 Uiso calc R 1 . .
    H H16B 0.7702 0.1532 0.3453 0.058 Uiso calc R 1 . .
    S S21 0.44426(7) 0.38898(3) 0.41822(3) 0.04409(13) Uani d . 1 . .
    C C22 0.3558(2) 0.28774(11) 0.39147(11) 0.0292(4) Uani d . 1 . .
    N N23 0.34496(18) 0.26409(9) 0.31227(9) 0.0295(3) Uani d . 1 . .
    C C24 0.4114(2) 0.32847(12) 0.27081(12) 0.0367(4) Uani d . 1 . .
    H H24A 0.4153 0.3226 0.2142 0.044 Uiso calc R 1 . .
    C C25 0.4692(3) 0.39916(14) 0.31605(13) 0.0440(5) Uani d . 1 . .
    H H25 0.5160 0.4468 0.2956 0.053 Uiso calc R 1 . .
    N N26 0.3052(2) 0.23949(10) 0.44936(10) 0.0400(4) Uani d . 1 . .
    H H26A 0.2620 0.1892 0.4356 0.048 Uiso calc R 1 . .
    H H26B 0.3159 0.2589 0.5002 0.048 Uiso calc R 1 . .
    S S31 -0.24063(6) 0.26745(4) 0.06541(4) 0.04824(14) Uani d . 1 . .
    C C32 -0.1262(2) 0.18601(12) 0.12468(11) 0.0327(4) Uani d . 1 . .
    N N33 0.02729(18) 0.20338(10) 0.14653(9) 0.0311(3) Uani d . 1 . .
    C C34 0.0573(2) 0.28381(12) 0.11430(12) 0.0384(4) Uani d . 1 . .
    H H34A 0.1601 0.3066 0.1230 0.046 Uiso calc R 1 . .
    C C35 -0.0703(3) 0.32678(14) 0.06998(13) 0.0467(5) Uani d . 1 . .
    H H35 -0.0670 0.3814 0.0451 0.056 Uiso calc R 1 . .
    N N36 -0.1933(2) 0.10964(11) 0.14150(12) 0.0458(4) Uani d . 1 . .
    H H36A -0.1340 0.0685 0.1683 0.055 Uiso calc R 1 . .
    H H36B -0.2950 0.1024 0.1254 0.055 Uiso calc R 1 . .
    S S41 0.07311(8) -0.15017(3) 0.08737(4) 0.05010(14) Uani d . 1 . .
    C C42 0.1437(2) -0.04377(12) 0.10337(11) 0.0319(4) Uani d . 1 . .
    N N43 0.13773(18) -0.01062(9) 0.17752(9) 0.0309(3) Uani d . 1 . .
    C C44 0.0725(2) -0.07152(12) 0.22319(12) 0.0385(4) Uani d . 1 . .
    H H44A 0.0581 -0.0591 0.2771 0.046 Uiso calc R 1 . .
    C C45 0.0316(3) -0.14861(13) 0.18614(13) 0.0446(5) Uani d . 1 . .
    H H45 -0.0129 -0.1948 0.2101 0.054 Uiso calc R 1 . .
    N N46 0.1983(2) -0.00158(11) 0.04363(10) 0.0455(4) Uani d . 1 . .
    H H46A 0.2329 0.0512 0.0524 0.055 Uiso calc R 1 . .
    H H46B 0.1987 -0.0272 -0.0035 0.055 Uiso calc R 1 . .
loop_
    _atom_site_aniso_label
    _atom_site_aniso_U_11
    _atom_site_aniso_U_22
    _atom_site_aniso_U_33
    _atom_site_aniso_U_12
    _atom_site_aniso_U_13
    _atom_site_aniso_U_23
    Cd 0.02192(7) 0.02708(7) 0.02791(7) 0.00039(5) 0.00638(5) 0.00172(5)
    Cl1 0.0292(2) 0.0456(3) 0.0302(2) -0.00291(19) 0.01048(17) 0.00135(18)
    Cl2 0.0292(2) 0.0449(3) 0.0411(2) -0.00374(19) 0.01530(19) -0.0022(2)
    S11 0.0319(3) 0.0432(3) 0.0476(3) 0.0073(2) -0.0034(2) 0.0046(2)
    C12 0.0268(9) 0.0340(9) 0.0320(9) 0.0029(7) 0.0052(7) -0.0023(7)
    N13 0.0257(7) 0.0313(8) 0.0331(8) 0.0016(6) 0.0047(6) 0.0035(6)
    C14 0.0342(10) 0.0359(10) 0.0395(10) -0.0050(8) 0.0063(8) 0.0053(8)
    C15 0.0451(12) 0.0348(10) 0.0462(11) 0.0008(9) 0.0033(9) 0.0097(9)
    N16 0.0252(9) 0.0486(10) 0.0682(12) -0.0030(7) 0.0054(8) 0.0154(9)
    S21 0.0559(3) 0.0367(3) 0.0391(3) -0.0151(2) 0.0100(2) -0.0074(2)
    C22 0.0275(9) 0.0268(8) 0.0313(9) 0.0013(7) 0.0028(7) -0.0005(7)
    N23 0.0310(8) 0.0275(7) 0.0295(7) -0.0006(6) 0.0063(6) 0.0009(6)
    C24 0.0377(10) 0.0407(11) 0.0310(9) -0.0061(8) 0.0066(8) 0.0035(8)
    C25 0.0495(13) 0.0413(11) 0.0411(11) -0.0136(9) 0.0103(9) 0.0042(9)
    N26 0.0550(11) 0.0371(9) 0.0281(8) -0.0106(8) 0.0101(7) -0.0006(7)
    S31 0.0343(3) 0.0509(3) 0.0531(3) 0.0143(2) -0.0025(2) 0.0033(2)
    C32 0.0275(9) 0.0375(10) 0.0317(9) 0.0055(8) 0.0045(7) -0.0035(8)
    N33 0.0261(8) 0.0324(8) 0.0330(8) 0.0028(6) 0.0036(6) 0.0023(6)
    C34 0.0361(11) 0.0364(10) 0.0414(10) -0.0012(8) 0.0067(8) 0.0057(8)
    C35 0.0504(13) 0.0384(11) 0.0483(12) 0.0074(10) 0.0056(10) 0.0097(9)
    N36 0.0262(9) 0.0461(10) 0.0622(11) -0.0022(7) 0.0045(8) 0.0047(8)
    S41 0.0633(4) 0.0360(3) 0.0516(3) -0.0144(3) 0.0148(3) -0.0128(2)
    C42 0.0263(9) 0.0302(9) 0.0369(10) -0.0011(7) 0.0029(7) -0.0014(7)
    N43 0.0302(8) 0.0266(7) 0.0352(8) -0.0018(6) 0.0064(6) -0.0013(6)
    C44 0.0405(11) 0.0370(10) 0.0380(10) -0.0067(8) 0.0096(8) 0.0005(8)
    C45 0.0468(13) 0.0361(10) 0.0497(12) -0.0121(9) 0.0086(10) 0.0030(9)
    N46 0.0569(12) 0.0439(10) 0.0374(9) -0.0117(8) 0.0147(8) -0.0049(7)
_geom_special_details
;
All e.s.d.'s (except the e.s.d. in the dihedral angle between two l.s. planes)
are estimated using the full covariance matrix. The cell e.s.d.'s are taken
into account individually in the estimation of e.s.d.'s in distances, angles
and torsion angles; correlations between e.s.d.'s in cell parameters are only
used when they are defined by crystal symmetry. An approximate (isotropic)
treatment of cell e.s.d.'s is used for estimating e.s.d.'s involving l.s.
planes.
;
loop_
    _geom_bond_atom_site_label_1
    _geom_bond_atom_site_label_2
    _geom_bond_site_symmetry_2
    _geom_bond_distance
    _geom_bond_publ_flag
    Cd N13 . 2.3569(14) ?
    Cd N33 . 2.3886(14) ?
    Cd N43 . 2.4308(14) ?
    Cd N23 . 2.4432(14) ?
    Cd Cl2 . 2.6294(5) ?
    Cd Cl1 . 2.6560(4) ?
    S11 C15 . 1.719(2) ?
    S11 C12 . 1.7420(18) ?
    C12 N13 . 1.312(2) ?
    C12 N16 . 1.340(2) ?
    N13 C14 . 1.387(2) ?
    C14 C15 . 1.332(3) ?
    C14 H14A . 0.9300 ?
    C15 H15 . 0.9300 ?
    N16 H16A . 0.8600 ?
    N16 H16B . 0.8600 ?
    S21 C25 . 1.726(2) ?
    S21 C22 . 1.7341(18) ?
    C22 N23 . 1.316(2) ?
    C22 N26 . 1.344(2) ?
    N23 C24 . 1.388(2) ?
    C24 C25 . 1.335(3) ?
    C24 H24A . 0.9300 ?
    C25 H25 . 0.9300 ?
    N26 H26A . 0.8600 ?
    N26 H26B . 0.8600 ?
    S31 C35 . 1.711(2) ?
    S31 C32 . 1.7310(19) ?
    C32 N33 . 1.312(2) ?
    C32 N36 . 1.358(2) ?
    N33 C34 . 1.384(2) ?
    C34 C35 . 1.335(3) ?
    C34 H34A . 0.9300 ?
    C35 H35 . 0.9300 ?
    N36 H36A . 0.8600 ?
    N36 H36B . 0.8600 ?
    S41 C45 . 1.721(2) ?
    S41 C42 . 1.7339(18) ?
    C42 N43 . 1.316(2) ?
    C42 N46 . 1.337(2) ?
    N43 C44 . 1.387(2) ?
    C44 C45 . 1.332(3) ?
    C44 H44A . 0.9300 ?
    C45 H45 . 0.9300 ?
    N46 H46A . 0.8600 ?
    N46 H46B . 0.8600 ?
loop_
    _geom_angle_atom_site_label_1
    _geom_angle_atom_site_label_2
    _geom_angle_atom_site_label_3
    _geom_angle_site_symmetry_1
    _geom_angle_site_symmetry_3
    _geom_angle
    _geom_angle_publ_flag
    N13 Cd N33 . . 178.41(5) ?
    N13 Cd N43 . . 90.48(5) ?
    N33 Cd N43 . . 90.07(5) ?
    N13 Cd N23 . . 87.39(5) ?
    N33 Cd N23 . . 92.07(5) ?
    N43 Cd N23 . . 177.85(5) ?
    N13 Cd Cl2 . . 91.13(4) ?
    N33 Cd Cl2 . . 90.39(4) ?
    N43 Cd Cl2 . . 87.53(4) ?
    N23 Cd Cl2 . . 92.33(4) ?
    N13 Cd Cl1 . . 90.66(4) ?
    N33 Cd Cl1 . . 87.82(4) ?
    N43 Cd Cl1 . . 93.36(4) ?
    N23 Cd Cl1 . . 86.84(4) ?
    Cl2 Cd Cl1 . . 177.991(15) ?
    C15 S11 C12 . . 89.30(9) ?
    N13 C12 N16 . . 125.25(17) ?
    N13 C12 S11 . . 113.89(14) ?
    N16 C12 S11 . . 120.83(14) ?
    C12 N13 C14 . . 110.17(15) ?
    C12 N13 Cd . . 129.36(12) ?
    C14 N13 Cd . . 120.32(12) ?
    C15 C14 N13 . . 116.44(18) ?
    C15 C14 H14A . . 121.8 ?
    N13 C14 H14A . . 121.8 ?
    C14 C15 S11 . . 110.20(15) ?
    C14 C15 H15 . . 124.9 ?
    S11 C15 H15 . . 124.9 ?
    C12 N16 H16A . . 120.0 ?
    C12 N16 H16B . . 120.0 ?
    H16A N16 H16B . . 120.0 ?
    C25 S21 C22 . . 89.25(9) ?
    N23 C22 N26 . . 124.78(16) ?
    N23 C22 S21 . . 114.54(13) ?
    N26 C22 S21 . . 120.69(13) ?
    C22 N23 C24 . . 109.57(15) ?
    C22 N23 Cd . . 128.01(11) ?
    C24 N23 Cd . . 122.38(11) ?
    C25 C24 N23 . . 116.79(17) ?
    C25 C24 H24A . . 121.6 ?
    N23 C24 H24A . . 121.6 ?
    C24 C25 S21 . . 109.85(15) ?
    C24 C25 H25 . . 125.1 ?
    S21 C25 H25 . . 125.1 ?
    C22 N26 H26A . . 120.0 ?
    C22 N26 H26B . . 120.0 ?
    H26A N26 H26B . . 120.0 ?
    C35 S31 C32 . . 89.29(10) ?
    N33 C32 N36 . . 124.62(17) ?
    N33 C32 S31 . . 114.17(14) ?
    N36 C32 S31 . . 121.10(14) ?
    C32 N33 C34 . . 110.08(15) ?
    C32 N33 Cd . . 129.62(12) ?
    C34 N33 Cd . . 119.74(12) ?
    C35 C34 N33 . . 115.94(19) ?
    C35 C34 H34A . . 122.0 ?
    N33 C34 H34A . . 122.0 ?
    C34 C35 S31 . . 110.51(16) ?
    C34 C35 H35 . . 124.7 ?
    S31 C35 H35 . . 124.7 ?
    C32 N36 H36A . . 120.0 ?
    C32 N36 H36B . . 120.0 ?
    H36A N36 H36B . . 120.0 ?
    C45 S41 C42 . . 89.42(9) ?
    N43 C42 N46 . . 124.85(17) ?
    N43 C42 S41 . . 114.21(14) ?
    N46 C42 S41 . . 120.94(14) ?
    C42 N43 C44 . . 109.66(15) ?
    C42 N43 Cd . . 130.33(12) ?
    C44 N43 Cd . . 119.83(11) ?
    C45 C44 N43 . . 116.75(18) ?
    C45 C44 H44A . . 121.6 ?
    N43 C44 H44A . . 121.6 ?
    C44 C45 S41 . . 109.95(15) ?
    C44 C45 H45 . . 125.0 ?
    S41 C45 H45 . . 125.0 ?
    C42 N46 H46A . . 120.0 ?
    C42 N46 H46B . . 120.0 ?
    H46A N46 H46B . . 120.0 ?
loop_
    _geom_torsion_atom_site_label_1
    _geom_torsion_atom_site_label_2
    _geom_torsion_atom_site_label_3
    _geom_torsion_atom_site_label_4
    _geom_torsion_site_symmetry_1
    _geom_torsion_site_symmetry_2
    _geom_torsion_site_symmetry_3
    _geom_torsion_site_symmetry_4
    _geom_torsion
    _geom_torsion_publ_flag
    C15 S11 C12 N13 . . . . -0.25(15) ?
    C15 S11 C12 N16 . . . . 177.77(17) ?
    N16 C12 N13 C14 . . . . -177.55(19) ?
    S11 C12 N13 C14 . . . . 0.36(19) ?
    N16 C12 N13 Cd . . . . 7.0(3) ?
    S11 C12 N13 Cd . . . . -175.09(8) ?
    N43 Cd N13 C12 . . . . 131.98(16) ?
    N23 Cd N13 C12 . . . . -48.20(15) ?
    Cl2 Cd N13 C12 . . . . -140.48(15) ?
    Cl1 Cd N13 C12 . . . . 38.61(15) ?
    N43 Cd N13 C14 . . . . -43.08(13) ?
    N23 Cd N13 C14 . . . . 136.74(13) ?
    Cl2 Cd N13 C14 . . . . 44.46(13) ?
    Cl1 Cd N13 C14 . . . . -136.45(13) ?
    C12 N13 C14 C15 . . . . -0.3(2) ?
    Cd N13 C14 C15 . . . . 175.60(14) ?
    N13 C14 C15 S11 . . . . 0.1(2) ?
    C12 S11 C15 C14 . . . . 0.05(17) ?
    C25 S21 C22 N23 . . . . -0.46(15) ?
    C25 S21 C22 N26 . . . . 179.14(17) ?
    N26 C22 N23 C24 . . . . -178.86(18) ?
    S21 C22 N23 C24 . . . . 0.72(19) ?
    N26 C22 N23 Cd . . . . -1.1(3) ?
    S21 C22 N23 Cd . . . . 178.50(8) ?
    N13 Cd N23 C22 . . . . -64.98(15) ?
    N33 Cd N23 C22 . . . . 116.52(15) ?
    Cl2 Cd N23 C22 . . . . 26.04(15) ?
    Cl1 Cd N23 C22 . . . . -155.79(15) ?
    N13 Cd N23 C24 . . . . 112.54(14) ?
    N33 Cd N23 C24 . . . . -65.97(14) ?
    Cl2 Cd N23 C24 . . . . -156.44(13) ?
    Cl1 Cd N23 C24 . . . . 21.73(13) ?
    C22 N23 C24 C25 . . . . -0.7(2) ?
    Cd N23 C24 C25 . . . . -178.63(15) ?
    N23 C24 C25 S21 . . . . 0.4(2) ?
    C22 S21 C25 C24 . . . . 0.04(17) ?
    C35 S31 C32 N33 . . . . 0.69(15) ?
    C35 S31 C32 N36 . . . . -175.75(17) ?
    N36 C32 N33 C34 . . . . 175.40(18) ?
    S31 C32 N33 C34 . . . . -0.9(2) ?
    N36 C32 N33 Cd . . . . -13.3(3) ?
    S31 C32 N33 Cd . . . . 170.40(8) ?
    N43 Cd N33 C32 . . . . 47.14(16) ?
    N23 Cd N33 C32 . . . . -132.74(16) ?
    Cl2 Cd N33 C32 . . . . -40.39(15) ?
    Cl1 Cd N33 C32 . . . . 140.51(15) ?
    N43 Cd N33 C34 . . . . -142.28(14) ?
    N23 Cd N33 C34 . . . . 37.84(14) ?
    Cl2 Cd N33 C34 . . . . 130.19(13) ?
    Cl1 Cd N33 C34 . . . . -48.91(13) ?
    C32 N33 C34 C35 . . . . 0.7(2) ?
    Cd N33 C34 C35 . . . . -171.58(14) ?
    N33 C34 C35 S31 . . . . -0.2(2) ?
    C32 S31 C35 C34 . . . . -0.27(17) ?
    C45 S41 C42 N43 . . . . 0.69(15) ?
    C45 S41 C42 N46 . . . . -179.30(17) ?
    N46 C42 N43 C44 . . . . 179.12(18) ?
    S41 C42 N43 C44 . . . . -0.87(19) ?
    N46 C42 N43 Cd . . . . -5.8(3) ?
    S41 C42 N43 Cd . . . . 174.18(8) ?
    N13 Cd N43 C42 . . . . -105.72(16) ?
    N33 Cd N43 C42 . . . . 72.79(16) ?
    Cl2 Cd N43 C42 . . . . 163.17(16) ?
    Cl1 Cd N43 C42 . . . . -15.03(16) ?
    N13 Cd N43 C44 . . . . 68.91(14) ?
    N33 Cd N43 C44 . . . . -112.58(14) ?
    Cl2 Cd N43 C44 . . . . -22.20(13) ?
    Cl1 Cd N43 C44 . . . . 159.60(13) ?
    C42 N43 C44 C45 . . . . 0.7(2) ?
    Cd N43 C44 C45 . . . . -174.98(15) ?
    N43 C44 C45 S41 . . . . -0.2(2) ?
    C42 S41 C45 C44 . . . . -0.28(17) ?
loop_
    _geom_hbond_atom_site_label_D
    _geom_hbond_atom_site_label_H
    _geom_hbond_atom_site_label_A
    _geom_hbond_site_symmetry_A
    _geom_hbond_distance_DH
    _geom_hbond_distance_HA
    _geom_hbond_distance_DA
    _geom_hbond_angle_DHA
    _geom_hbond_publ_flag
    N16 H16A N23 . 0.86 2.63 3.277(2) 132.7 y
    N16 H16A Cl1 . 0.86 2.81 3.3903(19) 125.9 y
    N16 H16B Cl2 1_655 0.86 2.52 3.2941(18) 150.8 y
    N26 H26A Cl2 . 0.86 2.41 3.1722(17) 148.8 y
    N26 H26B Cl1 4_566 0.86 2.51 3.3300(16) 160.9 y
    N36 H36A N43 . 0.86 2.61 3.324(2) 141.8 y
    N36 H36B Cl1 1_455 0.86 2.63 3.3810(18) 147.2 y
    N46 H46A Cl1 . 0.86 2.44 3.2135(18) 150.3 y
    N46 H46B N36 3 0.86 2.56 3.417(2) 177.3 y
