# Supplementary material for: Tetra­kis(2-amino­thia­zole-κN 3)dichloridocadmium(II)
Source: Acta Crystallogr Sect E Struct Rep Online. 2009 Dec 4;66(Pt 1):m13. doi: 10.1107/S1600536809051770 (PMC2980125; doi:10.1107/S1600536809051770)
Supplement: Supplementary file 2 [file e-66-00m13-Isup2.hkl]

# 
# h,k,l, Fc-squared, Fo-squared, sigma(Fo-squared) and status flag 
# 
data_I
_shelx_title ' 20051225_0m in P2(1)/c' 
_shelx_refln_list_code          4 
_shelx_F_calc_maximum      285.72 
_exptl_crystal_F_000      1160.00 
_reflns_d_resolution_high  0.7478 
 
loop_ 
 _symmetry_equiv_pos_as_xyz 
 'x, y, z' 
 '-x, y+1/2, -z+1/2' 
 '-x, -y, -z' 
 'x, -y-1/2, z-1/2' 
 
_cell_length_a     8.6056 
_cell_length_b    15.2838 
_cell_length_c    16.2097 
_cell_angle_alpha  90.000 
_cell_angle_beta  103.605 
_cell_angle_gamma  90.000 
 
_shelx_F_squared_multiplier     1.000 
 
loop_ 
 _refln_index_h 
 _refln_index_k 
 _refln_index_l 
 _refln_F_squared_calc 
 _refln_F_squared_meas 
 _refln_F_squared_sigma 
 _refln_observed_status 
   2   0   0     3744.89     3514.47     73.86 o 
   3   0   0        6.88       -6.74      6.74 o 
   4   0   0    18539.99    17669.90    189.41 o 
   5   0   0     2802.01     2899.94     44.27 o 
   6   0   0    27429.58    26319.05    282.92 o 
   7   0   0      488.94      548.87     30.07 o 
   8   0   0       60.21       45.70     11.36 o 
   9   0   0      857.59      907.11     53.40 o 
   1   1   0    13872.37    14091.38    178.67 o 
   2   1   0    23768.35    23566.90    297.76 o 
   3   1   0        4.41       11.11      3.66 o 
   4   1   0     3697.91     3696.94     35.19 o 
   5   1   0     8950.95     9026.06     75.65 o 
   6   1   0      432.36      457.83     11.96 o 
   7   1   0       54.19       54.01      6.12 o 
   8   1   0        8.11       13.51      5.75 o 
   9   1   0      464.57      441.26     23.86 o 
   0   2   0      407.32      381.58     11.64 o 
   1   2   0     1394.86     1492.16     13.04 o 
   2   2   0      139.84      140.98      7.85 o 
   3   2   0     7736.14     7903.65    105.90 o 
   4   2   0        1.90        4.34      3.22 o 
   5   2   0      308.40      372.51      9.91 o 
   6   2   0       88.65       92.62      6.47 o 
   7   2   0     1729.69     1781.34     26.28 o 
   8   2   0      307.60      323.52     15.77 o 
   9   2   0      490.70      453.40     29.28 o 
  10   2   0       63.55       79.45     25.88 o 
   1   3   0     6147.10     6279.26     38.41 o 
   2   3   0        0.72        8.17      3.13 o 
   3   3   0     6936.98     6880.05     73.03 o 
   4   3   0     8839.72     9207.38     93.62 o 
   5   3   0    26785.83    26775.62    220.73 o 
   6   3   0       15.25       10.99      4.07 o 
   7   3   0     1969.20     1957.79     35.63 o 
   8   3   0      964.31     1001.79     26.48 o 
   9   3   0     1727.89     1731.98     43.48 o 
  10   3   0      749.72      806.14     40.58 o 
   0   4   0    36609.04    36292.79    362.67 o 
   1   4   0      312.91      294.98      5.14 o 
   2   4   0     4092.83     4445.43     44.63 o 
   3   4   0     2000.52     2063.19     24.24 o 
   4   4   0     7043.39     6787.32     75.55 o 
   5   4   0     4610.09     4665.47     50.67 o 
   6   4   0     9545.92     9492.48    119.94 o 
   7   4   0     3348.97     3307.51     58.31 o 
   8   4   0        4.39       -3.34      6.43 o 
   9   4   0     1169.50     1181.74     36.62 o 
  10   4   0      950.26     1051.55     58.58 o 
   1   5   0    12967.95    12899.91     80.87 o 
   2   5   0      150.96      148.30      3.65 o 
   3   5   0    10087.83    10642.26     94.00 o 
   4   5   0    16168.51    16220.98    138.32 o 
   5   5   0     8793.03     8526.56     91.53 o 
   6   5   0      705.94      690.13     23.14 o 
   7   5   0     7958.83     7890.94    108.80 o 
   8   5   0        1.35       -5.99      7.04 o 
   9   5   0      840.15      853.05     32.07 o 
  10   5   0     1492.58     1551.28     73.00 o 
   0   6   0     2426.48     2425.56     34.74 o 
   1   6   0      911.70     1050.76     10.94 o 
   2   6   0      453.06      441.79      6.75 o 
   3   6   0       10.43       16.13      4.21 o 
   4   6   0      620.27      615.56     14.61 o 
   5   6   0        4.07        6.58      5.17 o 
   6   6   0      530.99      520.58     20.87 o 
   7   6   0     1171.61     1117.40     32.59 o 
   8   6   0       11.75        4.52      8.28 o 
   9   6   0       18.13       23.99     11.18 o 
  10   6   0      332.65      348.97     31.23 o 
   1   7   0     9746.75     9946.41     60.54 o 
   2   7   0     2332.89     2241.06     16.85 o 
   3   7   0      127.10      138.59      7.98 o 
   4   7   0      693.82      744.41     33.79 o 
   5   7   0     2952.18     3018.13     44.18 o 
   6   7   0      171.51      182.81     14.44 o 
   7   7   0        8.63        0.92      6.61 o 
   8   7   0      661.73      651.95     34.65 o 
   9   7   0      963.83     1027.82     49.99 o 
  10   7   0      228.16      198.87     21.68 o 
   0   8   0    39998.64    39773.07    392.00 o 
   1   8   0       23.31       19.50      2.58 o 
   2   8   0    28982.20    30095.55    163.66 o 
   3   8   0       43.57       44.72      4.28 o 
   4   8   0    18323.93    18058.95    175.90 o 
   5   8   0      210.34      175.29     13.47 o 
   6   8   0     4470.05     4381.09     72.29 o 
   7   8   0      871.44      831.37     29.42 o 
   8   8   0     1204.87     1225.65     38.38 o 
   9   8   0      418.96      416.35     25.85 o 
  10   8   0     1130.79     1132.39     41.95 o 
   1   9   0     4382.38     4212.09     31.05 o 
   2   9   0      495.29      449.56      8.49 o 
   3   9   0     7927.49     7883.73     64.41 o 
   4   9   0     1747.04     1722.09     31.43 o 
   5   9   0      812.69      758.81     29.63 o 
   6   9   0       20.01       27.54      8.88 o 
   7   9   0     2399.10     2352.51     52.71 o 
   8   9   0      590.57      543.65     27.22 o 
   9   9   0       99.93      107.67     17.42 o 
  10   9   0      328.31      321.54     44.90 o 
   0  10   0       91.17       75.05      6.18 o 
   1  10   0      476.56      525.88     10.43 o 
   2  10   0       90.41       93.29      5.02 o 
   3  10   0        8.48       15.64      4.87 o 
   4  10   0      113.39      104.48     12.59 o 
   5  10   0       28.10       14.67     10.16 o 
   6  10   0      596.59      597.27     25.42 o 
   7  10   0       44.79       53.91     12.48 o 
   8  10   0       54.31       51.77     12.97 o 
   9  10   0      380.78      349.14     25.57 o 
   1  11   0     3751.16     3786.52     37.98 o 
   2  11   0     1690.14     1659.52     20.17 o 
   3  11   0      275.67      278.06      8.86 o 
   4  11   0     2208.09     2126.32     52.90 o 
   5  11   0     4970.09     5116.68     82.36 o 
   6  11   0     1126.84     1075.05     34.81 o 
   7  11   0       63.32       57.69     12.90 o 
   8  11   0      334.63      361.58     27.71 o 
   9  11   0      912.10      948.84     38.45 o 
   0  12   0     1401.81     1422.62     32.56 o 
   1  12   0      157.72      155.84      7.23 o 
   2  12   0     2022.24     2140.37     25.36 o 
   3  12   0      829.10      785.30     17.20 o 
   4  12   0     4671.16     4720.30     77.03 o 
   5  12   0     1056.99     1023.72     33.37 o 
   6  12   0      211.48      200.44     18.38 o 
   7  12   0     1416.76     1398.54     43.07 o 
   8  12   0     1017.83     1050.73     39.29 o 
   9  12   0     1202.66     1182.29     44.08 o 
   1  13   0     2979.96     2965.52     35.02 o 
   2  13   0      338.27      365.28     13.55 o 
   3  13   0     3932.08     4099.33     44.61 o 
   4  13   0      885.56      834.49     29.30 o 
   5  13   0     1107.46     1012.62     33.80 o 
   6  13   0      119.23      121.55     16.29 o 
   7  13   0     1407.73     1380.94     78.77 o 
   8  13   0      758.46      644.87     35.91 o 
   0  14   0      809.87      810.91     26.08 o 
   1  14   0      190.85      185.36      9.38 o 
   2  14   0      903.80      918.18     18.23 o 
   3  14   0      270.75      270.20     11.22 o 
   4  14   0      201.22      199.08     17.52 o 
   5  14   0        0.09        5.65      8.28 o 
   6  14   0      161.17      188.14     19.60 o 
   7  14   0       96.18       96.09     31.82 o 
   8  14   0      113.37      102.25     18.89 o 
   1  15   0     1222.83     1278.55     36.10 o 
   2  15   0       66.78       71.59      9.04 o 
   3  15   0       22.60       23.34      7.58 o 
   4  15   0       34.63       43.93     11.47 o 
   5  15   0     1614.01     1529.42     44.51 o 
   6  15   0      115.26      146.68     18.43 o 
   7  15   0       27.98        0.11     12.33 o 
   0  16   0     1573.04     1576.36     69.75 o 
   1  16   0       34.62       22.80      9.54 o 
   2  16   0     4821.16     4852.95    101.66 o 
   3  16   0      377.14      369.25     28.90 o 
   4  16   0     2946.16     3027.48     64.44 o 
   5  16   0        4.04        4.30     10.35 o 
   6  16   0      403.35      416.67     35.58 o 
   1  17   0     1052.61     1055.03     35.85 o 
   2  17   0      383.60      404.44     30.79 o 
   3  17   0     4848.88     5018.79    111.38 o 
   4  17   0       12.44       14.47     12.73 o 
   5  17   0      242.71      238.76     22.32 o 
   6  17   0       82.00       89.69     42.43 o 
   0  18   0      423.00      457.01     32.33 o 
   1  18   0      168.54      156.13     18.32 o 
   2  18   0      234.50      234.13     26.08 o 
   3  18   0       48.87       38.42     21.48 o 
   4  18   0       19.57       22.45     15.13 o 
   5  18   0        1.74        8.63     22.51 o 
   1  19   0      306.84      411.04     33.23 o 
   2  19   0        6.71        7.87     13.62 o 
   3  19   0       37.34       50.07     18.01 o 
   4  19   0        0.16       24.24     22.10 o 
   0  20   0       58.87       57.42     18.32 o 
   1  20   0       28.97       22.74     13.25 o 
   2  20   0     1251.48     1313.27     56.53 o 
 -10   1   1     1207.79     1222.06     70.04 o 
  -9   1   1     2624.37     2639.69     55.10 o 
  -8   1   1      322.69      329.25     15.59 o 
  -7   1   1     1994.50     2024.28     31.12 o 
  -6   1   1     4169.48     4118.07     42.31 o 
  -5   1   1    18201.27    18450.36    156.02 o 
  -4   1   1     1383.92     1403.53     19.69 o 
  -3   1   1     9424.84     8999.94    124.76 o 
  -2   1   1    18740.33    18576.92    237.43 o 
  -1   1   1    25793.77    24915.85    450.84 o 
   0   1   1      947.47      933.49      9.34 o 
   1   1   1     8703.78     9506.25    173.11 o 
   3   1   1     3575.23     3819.25     80.84 o 
   4   1   1     1045.90     1037.45     16.56 o 
   5   1   1     4270.25     4480.62     43.46 o 
   6   1   1     1951.62     1971.01     26.36 o 
   7   1   1     1007.16     1093.84     20.03 o 
   8   1   1      271.51      279.84     14.86 o 
   9   1   1      106.18      105.33     23.74 o 
 -10   2   1     2252.16     2210.05     94.15 o 
  -9   2   1     1221.78     1209.35     48.18 o 
  -8   2   1     1964.34     2044.40     38.18 o 
  -7   2   1      327.27      311.50     12.24 o 
  -6   2   1     3995.07     3920.09     45.56 o 
  -5   2   1     4237.86     4319.90     41.75 o 
  -4   2   1    34451.63    32313.47    291.60 o 
  -3   2   1       90.25       71.48      6.34 o 
  -2   2   1     3350.21     3084.29     69.26 o 
  -1   2   1        2.62       -1.11      1.11 o 
   0   2   1    32348.85    32746.59    253.32 o 
   1   2   1      474.75      491.74      6.40 o 
   3   2   1      138.77      133.29      7.63 o 
   4   2   1     1608.88     1786.86     23.64 o 
   5   2   1     5907.30     5991.23     54.50 o 
   6   2   1     9004.61     9119.88     79.52 o 
   7   2   1     2461.44     2430.17     35.56 o 
   8   2   1     1416.05     1390.12     30.99 o 
   9   2   1      702.04      769.00     28.70 o 
  10   2   1      248.59      294.95     38.04 o 
 -10   3   1      817.68      865.45     40.93 o 
  -9   3   1      312.03      275.73     19.50 o 
  -8   3   1      267.54      285.50     15.35 o 
  -7   3   1      375.43      404.09     16.46 o 
  -6   3   1      144.12      157.04     12.18 o 
  -5   3   1    16425.96    16179.83    139.18 o 
  -4   3   1      457.93      564.45     17.05 o 
  -3   3   1     5820.08     5795.98     62.95 o 
  -2   3   1     7912.79     8049.56     65.17 o 
  -1   3   1      264.43      221.78      3.51 o 
   0   3   1    13440.81    14468.82     91.38 o 
   1   3   1    32059.85    31889.62    228.42 o 
   2   3   1      466.85      459.51      9.06 o 
   3   3   1    15090.64    14935.35    158.45 o 
   4   3   1      129.27      145.39      9.75 o 
   5   3   1    18605.90    18707.35    144.71 o 
   6   3   1     7411.41     7384.11     74.37 o 
   7   3   1     7819.41     7694.04     79.73 o 
   8   3   1       20.47       22.04      8.12 o 
   9   3   1      520.61      566.41     25.58 o 
  10   3   1      201.00      242.53     36.40 o 
 -11   4   1        1.61        5.75     18.98 o 
 -10   4   1       21.39       16.82     14.35 o 
  -9   4   1       54.45       56.22     15.15 o 
  -8   4   1       21.08       13.00      8.19 o 
  -7   4   1      395.30      385.26     18.74 o 
  -6   4   1       87.83       83.12      9.69 o 
  -5   4   1      265.63      282.14      8.63 o 
  -4   4   1      251.00      246.42      9.43 o 
  -3   4   1      721.44      774.65     10.59 o 
  -2   4   1       65.57       83.18      3.99 o 
  -1   4   1     4704.36     4664.82     33.98 o 
   0   4   1       48.36       59.96      3.37 o 
   1   4   1      240.54      279.05      5.24 o 
   2   4   1      674.57      709.46      8.84 o 
   3   4   1      666.42      649.85     14.28 o 
   4   4   1      216.36      196.71      8.85 o 
   5   4   1      135.11      146.00      6.67 o 
   6   4   1      105.31      100.26      9.00 o 
   7   4   1     1141.31     1068.45     31.07 o 
   8   4   1       73.32       63.58     10.95 o 
   9   4   1      318.05      325.04     21.11 o 
  10   4   1       89.84       83.47     26.29 o 
 -10   5   1      142.60      140.03     22.18 o 
  -9   5   1      937.66      911.74     38.18 o 
  -8   5   1      326.37      306.28     32.48 o 
  -7   5   1      354.81      323.89     18.26 o 
  -6   5   1      184.39      209.52     13.81 o 
  -5   5   1     2481.59     2508.45     37.78 o 
  -4   5   1    11125.60    11498.74     95.18 o 
  -3   5   1     7278.83     7522.17     71.23 o 
  -2   5   1      279.58      273.48      4.27 o 
  -1   5   1      817.11      728.10      8.73 o 
   0   5   1     1674.12     1617.91     14.20 o 
   1   5   1    21547.52    21589.49    135.23 o 
   2   5   1     5244.25     5049.19     40.93 o 
   3   5   1     4138.23     4184.81     42.29 o 
   4   5   1        9.88       12.70      2.88 o 
   5   5   1     6522.76     6289.69     72.60 o 
   6   5   1     4595.27     4390.31     57.91 o 
   7   5   1     2706.07     2774.22     53.80 o 
   8   5   1      103.19      104.55     13.19 o 
   9   5   1      590.73      552.15     27.23 o 
  10   5   1       37.80       50.59     17.59 o 
 -10   6   1     1526.60     1498.93    116.38 o 
  -9   6   1      842.02      817.05     32.86 o 
  -8   6   1     1461.92     1577.31     41.01 o 
  -7   6   1     3111.98     3045.89     57.18 o 
  -6   6   1      430.21      482.03     21.28 o 
  -5   6   1     2361.07     2432.82     59.23 o 
  -4   6   1    16642.30    17216.63    139.71 o 
  -3   6   1      844.37      854.46     12.81 o 
  -2   6   1    17566.07    18838.75    111.16 o 
  -1   6   1      852.15      874.45      9.88 o 
   0   6   1    36665.27    36338.08    321.06 o 
   1   6   1      650.06      631.82      7.79 o 
   2   6   1    37711.68    37831.83    197.67 o 
   3   6   1       55.41       61.11      3.56 o 
   4   6   1     1409.25     1246.87     21.58 o 
   5   6   1     1284.56     1270.08     36.50 o 
   6   6   1    15114.75    14497.60    148.82 o 
   7   6   1     1719.79     1701.54     40.94 o 
   8   6   1     1409.55     1266.64     37.53 o 
   9   6   1      474.09      477.93     26.18 o 
  10   6   1     1007.50     1074.62     57.92 o 
 -10   7   1      624.05      638.71     42.25 o 
  -9   7   1     1051.82     1026.53     36.15 o 
  -8   7   1     1085.43     1096.46     35.16 o 
  -7   7   1     4916.47     4907.87     79.77 o 
  -6   7   1       21.38       20.21     10.28 o 
  -5   7   1     6750.29     6923.99     94.46 o 
  -4   7   1     1784.02     1788.77     30.93 o 
  -3   7   1     4442.82     4583.21     42.71 o 
  -2   7   1     2438.25     2668.91     21.57 o 
  -1   7   1    13636.36    13789.93     78.13 o 
   0   7   1     4798.78     5054.98     39.17 o 
   1   7   1     8629.97     8824.54     52.17 o 
   2   7   1      510.83      498.28      6.54 o 
   3   7   1      201.72      245.49      6.79 o 
   4   7   1     2166.85     2149.17     34.55 o 
   5   7   1      729.68      762.30     20.55 o 
   6   7   1     4818.55     4464.74     72.11 o 
   7   7   1      993.63      981.70     31.31 o 
   8   7   1       58.28       59.42     12.26 o 
   9   7   1      106.00       91.23     16.87 o 
  10   7   1     1060.37     1061.23     39.91 o 
 -10   8   1       56.24       36.32     15.19 o 
  -9   8   1     1751.87     1850.69     50.33 o 
  -8   8   1       42.63       44.45     11.76 o 
  -7   8   1       39.49       35.14      9.74 o 
  -6   8   1      471.19      526.96     44.83 o 
  -5   8   1      264.01      263.42     15.71 o 
  -4   8   1       45.10       66.46     11.64 o 
  -3   8   1      644.92      610.92     14.44 o 
  -2   8   1      377.65      402.26      6.71 o 
  -1   8   1     3741.56     3990.94     26.70 o 
   0   8   1       97.32       86.88      4.41 o 
   1   8   1    11976.81    12227.19     70.76 o 
   2   8   1     2402.37     2392.95     17.63 o 
   3   8   1        6.65        2.32      2.79 o 
   4   8   1      109.42      124.55      9.73 o 
   5   8   1       55.34       56.47      8.02 o 
   6   8   1       35.95       53.05      9.98 o 
   7   8   1      135.11      164.89     16.37 o 
   8   8   1      597.59      578.63     27.55 o 
   9   8   1       75.51      103.68     22.10 o 
  10   8   1       17.38       18.90     13.52 o 
 -10   9   1      505.43      508.29     48.55 o 
  -9   9   1     2379.74     2356.18     58.16 o 
  -8   9   1      264.90      260.31     20.43 o 
  -7   9   1     1436.08     1375.36     38.98 o 
  -6   9   1     5321.46     5390.13     84.74 o 
  -5   9   1     2334.44     2351.89     47.39 o 
  -4   9   1      246.62      217.37     13.92 o 
  -3   9   1    11220.08    11404.40     81.86 o 
  -2   9   1     4272.99     4239.42     34.41 o 
  -1   9   1       37.82       62.04      3.64 o 
   0   9   1      855.60      818.38     12.40 o 
   1   9   1     7516.87     7567.95     51.36 o 
   2   9   1      118.31       90.84      4.56 o 
   3   9   1     1580.92     1567.68     25.60 o 
   4   9   1      161.04      172.59     11.30 o 
   5   9   1      120.93       95.95     11.73 o 
   6   9   1       76.33       56.28     10.97 o 
   7   9   1      723.82      670.21     27.97 o 
   8   9   1       32.54       41.79     11.78 o 
   9   9   1       98.33       83.08     16.95 o 
  -9  10   1       40.92       52.74     16.85 o 
  -8  10   1     2456.84     2348.20     77.60 o 
  -7  10   1      971.65      959.32     33.38 o 
  -6  10   1     2018.56     1991.41     46.49 o 
  -5  10   1       49.06       43.57      9.22 o 
  -4  10   1    10959.82    10706.17    135.49 o 
  -3  10   1        1.69        6.74      3.87 o 
  -2  10   1     5546.50     5594.54     43.68 o 
  -1  10   1      424.84      419.82      8.63 o 
   0  10   1     4261.58     4047.64     56.18 o 
   1  10   1     2377.91     2372.60     25.83 o 
   2  10   1     8662.37     8818.90     63.29 o 
   3  10   1      695.79      720.67     17.24 o 
   4  10   1     3042.42     3143.57     49.11 o 
   5  10   1     1213.19     1128.58     32.76 o 
   6  10   1     3425.35     3489.15     88.85 o 
   7  10   1     1984.40     2017.78     49.88 o 
   8  10   1       48.57       28.56     11.72 o 
   9  10   1     1146.72     1249.01     43.30 o 
  -9  11   1       20.02        5.63     11.02 o 
  -8  11   1      321.63      312.00     23.24 o 
  -7  11   1     2003.36     1991.42     50.06 o 
  -6  11   1       10.65        9.36      8.98 o 
  -5  11   1     2606.83     2647.74     53.66 o 
  -4  11   1     1758.15     1702.55     39.63 o 
  -3  11   1     1947.56     1951.40     23.71 o 
  -2  11   1      205.60      194.49      7.07 o 
  -1  11   1    11135.90    11205.87     80.70 o 
   0  11   1       74.80       61.23      5.27 o 
   1  11   1     4950.36     4884.94     45.94 o 
   2  11   1      120.62      101.33      5.96 o 
   3  11   1     8766.01     8574.40     80.33 o 
   4  11   1     1477.63     1540.06     32.01 o 
   5  11   1     7228.63     7254.33    105.94 o 
   6  11   1       78.18       78.36     12.49 o 
   7  11   1     2156.51     2167.87     53.44 o 
   8  11   1       69.43       65.46     14.53 o 
   9  11   1     1657.64     1723.22    103.11 o 
  -9  12   1       81.95      121.56     24.64 o 
  -8  12   1        1.64       13.49     12.19 o 
  -7  12   1     1342.76     1375.41     42.34 o 
  -6  12   1      685.47      702.01     29.15 o 
  -5  12   1      488.22      443.44     22.78 o 
  -4  12   1        0.26       -3.91      8.47 o 
  -3  12   1      161.20      160.38      8.42 o 
  -2  12   1      409.65      411.80     10.67 o 
  -1  12   1     6835.44     6918.00     55.53 o 
   0  12   1       32.31       41.86      5.68 o 
   1  12   1     1958.82     1962.83     25.42 o 
   2  12   1      224.65      232.59      8.51 o 
   3  12   1     3483.74     3530.16     44.15 o 
   4  12   1       11.97       21.60      9.55 o 
   5  12   1        0.28        6.71      8.06 o 
   6  12   1        2.55       -8.19      8.19 o 
   7  12   1      120.93      113.13     16.48 o 
   8  12   1       88.81       88.47     15.54 o 
  -8  13   1       53.08       39.35     14.26 o 
  -7  13   1        0.84       -8.29     10.24 o 
  -6  13   1      345.08      309.86     23.54 o 
  -5  13   1       49.93       39.85     10.45 o 
  -4  13   1     1470.38     1489.12     39.05 o 
  -3  13   1     3193.70     3236.89     41.86 o 
  -2  13   1     1526.06     1520.19     21.34 o 
  -1  13   1       23.71       44.80     12.11 o 
   0  13   1      468.15      446.66     13.23 o 
   1  13   1     2909.30     2953.48     37.34 o 
   2  13   1      776.93      788.70     15.09 o 
   3  13   1     1827.97     1812.32     29.66 o 
   4  13   1      226.52      274.58     19.10 o 
   5  13   1      355.36      322.14     21.11 o 
   6  13   1      281.79      271.48     21.49 o 
   7  13   1      596.00      597.12     31.16 o 
   8  13   1      332.14      335.98     26.66 o 
  -8  14   1     1175.25     1207.14     44.58 o 
  -7  14   1     1102.73     1091.86     40.08 o 
  -6  14   1     1307.57     1406.05     46.36 o 
  -5  14   1      288.96      266.09     20.24 o 
  -4  14   1      751.92      786.93     29.47 o 
  -3  14   1      132.42      138.95      9.03 o 
  -2  14   1     6284.02     6383.79     60.93 o 
  -1  14   1      561.45      557.55     14.40 o 
   0  14   1     6491.28     6381.78     65.81 o 
   1  14   1      101.37      102.10      7.72 o 
   2  14   1     2384.88     2264.07     28.11 o 
   3  14   1      131.75      121.98      9.10 o 
   4  14   1     5675.05     5472.30     89.64 o 
   5  14   1       85.40       57.14     12.54 o 
   6  14   1     1551.51     1600.13     46.60 o 
   7  14   1      166.60      170.91     34.24 o 
   8  14   1      756.31      733.67     65.48 o 
  -7  15   1     1500.44     1415.15     47.22 o 
  -6  15   1      300.71      326.46     33.18 o 
  -5  15   1      893.89      893.21     33.80 o 
  -4  15   1      109.40      129.28     18.19 o 
  -3  15   1     1402.17     1303.96     29.26 o 
  -2  15   1        7.76        1.02      7.44 o 
  -1  15   1     4829.30     4847.79     61.46 o 
   0  15   1        0.23       14.70      5.39 o 
   1  15   1      107.23      116.08     10.26 o 
   2  15   1      101.95       83.91      9.31 o 
   3  15   1     2166.49     2283.31     57.06 o 
   4  15   1     1156.11     1134.24     37.06 o 
   5  15   1      503.11      477.24     26.77 o 
   6  15   1      163.87      150.40     20.15 o 
   7  15   1        2.17        1.52     13.18 o 
  -7  16   1       44.59       12.33     24.15 o 
  -6  16   1      192.00      212.73     21.59 o 
  -5  16   1      566.75      567.57     40.06 o 
  -4  16   1       75.52       78.40     14.21 o 
  -3  16   1       37.14       40.27     14.15 o 
  -2  16   1      413.44      442.68     23.52 o 
  -1  16   1      139.91      130.13     16.05 o 
   0  16   1      162.85      169.61     19.45 o 
   1  16   1      874.76      910.21     31.97 o 
   2  16   1      323.41      298.56     17.48 o 
   3  16   1       27.53       17.35     12.78 o 
   4  16   1      172.34      199.11     19.23 o 
   5  16   1       71.21       37.14     14.68 o 
   6  16   1       10.70       -1.53     11.34 o 
  -6  17   1      452.66      416.05     35.99 o 
  -5  17   1      207.54      250.67     25.12 o 
  -4  17   1      186.83      146.32     21.99 o 
  -3  17   1     1985.41     1887.78     69.67 o 
  -2  17   1      110.14      137.31     31.51 o 
  -1  17   1       21.19       27.25     10.64 o 
   0  17   1      522.56      478.05     47.17 o 
   1  17   1      619.29      620.34     32.89 o 
   2  17   1       15.37       -9.41     10.12 o 
   3  17   1      219.05      217.74     25.34 o 
   4  17   1       18.20       -9.21     11.80 o 
   5  17   1        1.42       -6.68     10.74 o 
   6  17   1       15.47       24.44     16.52 o 
  -5  18   1        0.40        8.79     14.60 o 
  -4  18   1      458.34      452.85     34.99 o 
  -3  18   1      172.70      202.84     25.94 o 
  -2  18   1     2962.61     3175.86     84.97 o 
  -1  18   1        6.93       -9.59      9.59 o 
   0  18   1      730.72      767.11     44.11 o 
   1  18   1      126.36      118.25     17.11 o 
   2  18   1      389.93      357.14     30.52 o 
   3  18   1      106.49       91.06     19.35 o 
   4  18   1     1324.81     1423.43     93.00 o 
   5  18   1      380.40      411.28     48.97 o 
  -4  19   1       23.96       48.06     26.95 o 
  -3  19   1     1493.00     1603.11     61.13 o 
  -2  19   1        9.70       -6.97     13.59 o 
  -1  19   1     1570.45     1601.71     59.60 o 
   0  19   1      194.92      213.19     18.12 o 
   1  19   1      498.28      479.99     31.00 o 
   2  19   1       11.26        9.17     14.90 o 
   3  19   1     2354.57     2350.50     75.64 o 
  -2  20   1      318.03      380.30     71.68 o 
  -1  20   1        5.36        9.06     14.65 o 
   0  20   1      167.59      158.94     20.53 o 
   1  20   1        1.73       -0.31     11.55 o 
 -10   0   2     1372.29     1377.05     72.55 o 
  -9   0   2     3259.09     3111.98    107.30 o 
  -8   0   2      149.20      229.38     29.25 o 
  -7   0   2      363.56      337.18     30.07 o 
  -6   0   2     2050.61     2021.34    121.82 o 
  -5   0   2     5486.78     5439.69    102.62 o 
  -4   0   2     2427.00     2026.25     40.31 o 
  -3   0   2      488.93      462.14     22.10 o 
  -2   0   2     6538.79     6501.16    128.25 o 
  -1   0   2       16.15       -3.99      3.99 o 
   0   0   2    21356.14    22185.59    213.30 o 
   1   0   2     1497.08     1566.01     42.06 o 
   2   0   2      947.54     1002.41     27.11 o 
   3   0   2        4.42        8.43      6.78 o 
   4   0   2     8198.57     8685.14    101.22 o 
   5   0   2     2713.65     2737.24     43.49 o 
   6   0   2     4002.96     4119.01     61.52 o 
   7   0   2     4911.67     4965.13     73.74 o 
   8   0   2     6643.67     6602.90    115.37 o 
 -11   1   2     1217.62     1317.65     75.67 o 
 -10   1   2     1395.92     1409.05     51.90 o 
  -9   1   2     2281.47     2239.65     81.66 o 
  -8   1   2      123.04      104.77     15.65 o 
  -7   1   2     1753.30     1653.52     31.09 o 
  -6   1   2      322.98      331.71     11.72 o 
  -5   1   2    22730.25    22585.51    187.16 o 
  -4   1   2       19.52       29.63      8.51 o 
  -3   1   2    24070.38    23862.01    307.46 o 
  -2   1   2       99.12       89.67      6.42 o 
  -1   1   2    33358.61    32259.55    327.80 o 
   0   1   2      401.74      407.06      4.84 o 
   1   1   2    16026.87    16673.38    227.64 o 
   2   1   2     8739.99     8574.08    158.81 o 
   3   1   2     1078.76     1019.15     17.16 o 
   4   1   2     3448.05     3593.53     59.07 o 
   5   1   2     2737.74     2767.20     30.98 o 
   6   1   2     6927.12     6946.41     64.19 o 
   7   1   2     7073.89     7198.76     68.60 o 
   8   1   2     2256.94     2260.64     40.54 o 
   9   1   2      663.75      609.71     32.35 o 
 -11   2   2       76.27      141.39     32.45 o 
 -10   2   2        3.65       37.63     21.94 o 
  -9   2   2      280.23      238.08     22.98 o 
  -8   2   2       47.74       25.19      8.12 o 
  -7   2   2      237.37      231.45     13.74 o 
  -6   2   2      210.92      207.38     11.40 o 
  -5   2   2      470.28      651.10     16.22 o 
  -4   2   2      252.70      256.16     13.96 o 
  -3   2   2     9258.97     9134.41    103.92 o 
  -2   2   2       84.21       65.22      2.78 o 
  -1   2   2     7308.01     7649.87     46.11 o 
   0   2   2       50.37       62.36      2.70 o 
   1   2   2    24374.93    24834.55    212.05 o 
   2   2   2      188.31      207.98     11.58 o 
   3   2   2    11785.74    12165.55    103.40 o 
   4   2   2      323.24      322.20     13.42 o 
   5   2   2     2018.19     2144.17     26.28 o 
   6   2   2     1456.83     1428.16     22.08 o 
   7   2   2     1856.13     1832.21     30.41 o 
   8   2   2       13.09       18.48      8.29 o 
   9   2   2      546.29      540.06     31.17 o 
  10   2   2      231.21      144.84     30.23 o 
 -11   3   2        5.92        6.33     18.57 o 
 -10   3   2     1566.88     1752.06     58.36 o 
  -9   3   2     1301.27     1301.84     46.75 o 
  -8   3   2       57.81       51.83      8.65 o 
  -7   3   2      699.27      701.14     20.36 o 
  -6   3   2     3667.54     3688.27     60.98 o 
  -5   3   2     3337.21     3283.37     53.54 o 
  -4   3   2     1169.05     1220.31     21.57 o 
  -3   3   2     6481.77     6832.45     83.35 o 
  -2   3   2     6681.53     6925.28     71.50 o 
  -1   3   2       63.52      123.94      4.32 o 
   0   3   2    19446.95    20798.91    138.31 o 
   1   3   2    18222.85    18106.04    100.62 o 
   2   3   2    16345.40    17055.75    174.03 o 
   3   3   2     7262.45     7200.17     76.01 o 
   4   3   2      624.76      624.87     15.31 o 
   5   3   2     2088.20     2187.34     26.72 o 
   6   3   2       61.10       58.20      6.80 o 
   7   3   2      962.81      997.85     25.08 o 
   8   3   2      474.45      495.11     44.42 o 
   9   3   2      101.78      100.25     18.54 o 
  10   3   2       25.24       13.56     18.73 o 
 -11   4   2      274.87      252.80     42.39 o 
 -10   4   2     2646.65     2877.01    112.97 o 
  -9   4   2     1062.37     1016.74    116.58 o 
  -8   4   2     6323.56     6287.37     93.81 o 
  -7   4   2        5.68        4.52      6.63 o 
  -6   4   2    11727.90    11631.91    141.13 o 
  -5   4   2     3303.72     3282.12     44.65 o 
  -4   4   2    27044.24    26837.02    229.56 o 
  -3   4   2       26.15       23.43      2.63 o 
  -2   4   2    19928.54    20130.30    131.21 o 
  -1   4   2       16.33        9.74      2.03 o 
   0   4   2    57327.32    56046.93    435.70 o 
   1   4   2      777.17      782.48      8.23 o 
   2   4   2    80925.07    78006.91    535.98 o 
   3   4   2      172.04      181.76      8.16 o 
   4   4   2    20985.11    20358.21    160.00 o 
   5   4   2      775.16      800.85     14.91 o 
   6   4   2     3970.97     3817.87     52.63 o 
   7   4   2     5248.47     5350.36     69.82 o 
   8   4   2      799.47      773.11     28.27 o 
   9   4   2      319.20      331.34     27.03 o 
  10   4   2       41.36       25.33     14.85 o 
 -11   5   2      423.57      401.83     49.38 o 
 -10   5   2      557.88      623.74     54.14 o 
  -9   5   2      248.76      296.89     20.43 o 
  -8   5   2      238.70      298.08     18.86 o 
  -7   5   2      392.07      376.94     19.00 o 
  -6   5   2      979.50      935.37     26.49 o 
  -5   5   2    11153.49    11371.54    136.34 o 
  -4   5   2     2737.90     2880.55     30.20 o 
  -3   5   2     5453.26     5426.31     53.36 o 
  -2   5   2      642.14      658.71      7.46 o 
  -1   5   2     1764.30     1640.78     14.46 o 
   0   5   2        1.24       10.33      1.65 o 
   1   5   2    28859.97    29030.17    162.32 o 
   2   5   2     1744.56     1930.73     18.70 o 
   3   5   2      506.11      507.27      8.93 o 
   4   5   2     1477.81     1585.34     20.26 o 
   5   5   2     1644.11     1672.70     30.09 o 
   6   5   2      569.39      572.94     19.66 o 
   7   5   2     4916.85     4911.56     66.27 o 
   8   5   2      300.94      255.38     18.73 o 
   9   5   2       47.19       31.45     11.81 o 
  10   5   2       91.86       69.38     19.90 o 
 -10   6   2      108.54      152.57     33.68 o 
  -9   6   2      478.63      501.86     25.85 o 
  -8   6   2       15.52       16.59     10.81 o 
  -7   6   2       17.13       21.62      8.36 o 
  -6   6   2       34.34       30.82      7.41 o 
  -5   6   2     1144.31     1183.19     32.39 o 
  -4   6   2       55.87       56.30      8.21 o 
  -3   6   2      625.89      603.45     10.80 o 
  -2   6   2       55.45       61.23      3.15 o 
  -1   6   2    29227.49    30249.34    179.95 o 
   0   6   2       13.59       10.34      2.50 o 
   1   6   2     7370.67     7733.57     47.08 o 
   2   6   2     1342.94     1364.02     12.54 o 
   3   6   2       32.98       17.24      2.56 o 
   4   6   2      703.16      700.37     19.22 o 
   5   6   2     6333.28     5985.50     71.89 o 
   6   6   2      187.40      218.26     13.05 o 
   7   6   2      404.55      376.80     20.33 o 
   8   6   2      807.05      801.79     32.23 o 
   9   6   2      187.11      218.19     23.10 o 
  10   6   2       12.06       31.01     27.15 o 
 -10   7   2      423.62      494.92     51.43 o 
  -9   7   2     1898.47     1877.40     53.89 o 
  -8   7   2       70.61       38.18     11.13 o 
  -7   7   2     2779.36     2747.70     54.55 o 
  -6   7   2     2252.42     2267.41     46.16 o 
  -5   7   2     2391.82     2380.35     45.17 o 
  -4   7   2      137.33      133.23     10.76 o 
  -3   7   2    16285.90    16896.46    129.92 o 
  -2   7   2     3568.69     3831.01     27.56 o 
  -1   7   2    12363.52    12233.56     75.52 o 
   0   7   2     4554.90     4868.54     35.76 o 
   1   7   2     1930.96     1853.34     16.22 o 
   2   7   2    12468.23    12653.25     70.52 o 
   3   7   2     3368.02     3260.29     29.49 o 
   4   7   2       62.27       62.63      8.08 o 
   5   7   2     2332.12     2361.95     38.94 o 
   6   7   2      565.59      638.03     20.66 o 
   7   7   2      352.18      362.00     20.70 o 
   8   7   2     2378.92     2309.74     92.01 o 
   9   7   2      768.11      733.24     31.91 o 
  10   7   2      174.20      164.69     25.25 o 
 -10   8   2      633.48      636.64     39.09 o 
  -9   8   2     1264.69     1273.22     40.90 o 
  -8   8   2     2175.80     2153.90     51.11 o 
  -7   8   2      805.83      723.56     32.13 o 
  -6   8   2      425.67      432.69     20.43 o 
  -5   8   2     2448.13     2389.71     73.21 o 
  -4   8   2     1742.72     1744.17     36.32 o 
  -3   8   2       67.39       70.96      4.43 o 
  -2   8   2    12728.57    13005.28     75.26 o 
  -1   8   2      296.61      299.28      6.23 o 
   0   8   2     3653.07     3581.22     29.96 o 
   1   8   2     1229.40     1202.53     12.97 o 
   2   8   2     4894.37     4729.46     31.03 o 
   3   8   2     3134.53     3135.17     36.58 o 
   4   8   2     5978.07     5934.06     71.80 o 
   5   8   2      338.98      339.64     15.28 o 
   6   8   2     2947.27     2772.63     54.57 o 
   7   8   2     2983.66     2854.31     58.49 o 
   8   8   2     1868.82     1895.55     49.07 o 
   9   8   2      919.81      958.12     37.39 o 
 -10   9   2      373.07      390.17     33.25 o 
  -9   9   2      564.52      548.31     30.71 o 
  -8   9   2      956.48      959.28     38.92 o 
  -7   9   2     2185.09     2091.13     48.70 o 
  -6   9   2        0.62        4.35      7.35 o 
  -5   9   2     8745.70     8782.99    116.82 o 
  -4   9   2      147.68      155.41     12.44 o 
  -3   9   2     5824.48     5781.79     44.55 o 
  -2   9   2       43.77       36.96      3.44 o 
  -1   9   2     1304.96     1189.97     14.20 o 
   0   9   2       18.21       26.81      3.09 o 
   1   9   2    21215.89    21345.43    143.84 o 
   2   9   2     1097.53     1126.55     14.37 o 
   3   9   2     4322.81     4514.61    109.46 o 
   4   9   2     1152.52     1213.86     26.96 o 
   5   9   2     1364.93     1340.28     37.18 o 
   6   9   2     4017.03     3867.13     68.96 o 
   7   9   2     3453.91     3367.61     66.14 o 
   8   9   2      724.27      754.30     32.50 o 
   9   9   2      820.12      855.90     38.10 o 
  -9  10   2      503.29      522.08     29.50 o 
  -8  10   2       31.60        3.83     10.68 o 
  -7  10   2       65.83       96.31     14.20 o 
  -6  10   2      683.73      686.27     30.97 o 
  -5  10   2       83.68       61.15     16.04 o 
  -4  10   2      676.64      691.91     23.72 o 
  -3  10   2     7644.03     7881.47     61.00 o 
  -2  10   2     1055.82     1073.64     14.55 o 
  -1  10   2     2065.98     2095.83     22.44 o 
   0  10   2      466.76      505.07     10.37 o 
   1  10   2      201.84      175.89      7.13 o 
   2  10   2      414.11      408.62      9.30 o 
   3  10   2     7311.35     7413.27     80.30 o 
   4  10   2        0.60       -1.28      6.57 o 
   5  10   2     1004.42     1049.55     27.08 o 
   6  10   2      114.19      114.39     14.83 o 
   7  10   2      282.74      295.28     21.40 o 
   8  10   2        2.73       -2.92     10.19 o 
   9  10   2       18.75       23.53     12.95 o 
  -9  11   2      270.55      234.22     27.48 o 
  -8  11   2       76.76       81.15     14.93 o 
  -7  11   2     1012.17     1024.69     53.33 o 
  -6  11   2     1417.32     1392.19     49.88 o 
  -5  11   2      377.78      334.03     19.20 o 
  -4  11   2        4.52       -3.23      5.93 o 
  -3  11   2     1139.80     1086.81     17.05 o 
  -2  11   2       56.31       51.68      4.60 o 
  -1  11   2     5630.36     5561.13     52.80 o 
   0  11   2       32.28       37.41      8.65 o 
   1  11   2        9.97        8.62      3.68 o 
   2  11   2     1756.37     1712.93     21.50 o 
   3  11   2     3932.10     3886.44     43.26 o 
   4  11   2        9.30       12.16      7.06 o 
   5  11   2     1614.28     1542.04     76.04 o 
   6  11   2      219.15      183.65     21.49 o 
   7  11   2        1.99       -1.58     14.40 o 
   8  11   2      232.60      254.38     22.30 o 
   9  11   2      251.48      284.17     25.52 o 
  -9  12   2       39.25       45.69     21.94 o 
  -8  12   2     1294.91     1302.18     42.63 o 
  -7  12   2      592.12      610.32     29.29 o 
  -6  12   2     3960.34     3895.47     97.05 o 
  -5  12   2      386.96      416.41     25.57 o 
  -4  12   2     3954.20     4126.02     69.92 o 
  -3  12   2       96.52       91.30      6.72 o 
  -2  12   2    14434.02    14222.04    104.27 o 
  -1  12   2     1266.49     1229.16     18.98 o 
   0  12   2     6638.28     6522.05     64.21 o 
   1  12   2        9.88        6.72      4.05 o 
   2  12   2     4632.32     4504.37     42.17 o 
   3  12   2      613.14      591.70     14.99 o 
   4  12   2     8247.17     8011.26     96.56 o 
   5  12   2       53.76       37.24     12.87 o 
   6  12   2     1050.39     1050.76     36.05 o 
   7  12   2      301.96      324.90     23.74 o 
   8  12   2      804.47      766.35     34.87 o 
  -8  13   2      365.31      414.81     27.32 o 
  -7  13   2     1445.29     1452.38     93.24 o 
  -6  13   2       61.51       90.85     14.97 o 
  -5  13   2     1577.84     1559.94     41.99 o 
  -4  13   2       64.23       58.74     10.54 o 
  -3  13   2     3967.10     3943.35     44.71 o 
  -2  13   2      515.11      527.89     13.26 o 
  -1  13   2     5322.40     5071.26     48.49 o 
   0  13   2       22.62       27.54      5.41 o 
   1  13   2     1768.28     1768.86     27.18 o 
   2  13   2        8.42        3.43      3.92 o 
   3  13   2     3180.90     3095.02     41.38 o 
   4  13   2      878.07      817.04     29.88 o 
   5  13   2     1056.81     1048.50     35.32 o 
   6  13   2      254.08      269.35     21.78 o 
   7  13   2      481.22      471.14     28.10 o 
   8  13   2      170.29      173.32     22.48 o 
  -8  14   2       19.12       34.41     17.62 o 
  -7  14   2      118.65       76.92     16.33 o 
  -6  14   2       94.50       76.13     14.33 o 
  -5  14   2     1636.65     1635.68     44.49 o 
  -4  14   2       47.46       30.44      9.94 o 
  -3  14   2     1669.52     1696.97     32.00 o 
  -2  14   2      166.50      155.67      9.75 o 
  -1  14   2     2245.73     2187.79     29.86 o 
   0  14   2      107.11      101.30      8.33 o 
   1  14   2     1717.27     1641.69     26.90 o 
   2  14   2       27.66       23.95      4.93 o 
   3  14   2      848.20      886.41     26.01 o 
   4  14   2      417.48      412.39     34.38 o 
   5  14   2     2071.63     2172.37     53.36 o 
   6  14   2       75.69       77.00     15.41 o 
   7  14   2      136.36       91.45     17.08 o 
  -7  15   2     1103.46     1116.40     84.46 o 
  -6  15   2      242.10      220.50     26.24 o 
  -5  15   2        8.71        3.46     18.65 o 
  -4  15   2      110.79      119.11     19.04 o 
  -3  15   2      425.81      479.41     21.32 o 
  -2  15   2      114.52      118.93     12.06 o 
  -1  15   2     3477.81     3379.15     48.23 o 
   0  15   2       46.38       39.40      9.28 o 
   1  15   2        0.83       -2.45      5.40 o 
   2  15   2      428.44      414.54     16.67 o 
   3  15   2      948.24      987.93     28.50 o 
   4  15   2       90.19       89.46     17.61 o 
   5  15   2      444.97      430.84     27.34 o 
   6  15   2       20.22       11.48     11.23 o 
   7  15   2        7.31       14.31     12.81 o 
  -7  16   2      467.66      424.51     50.03 o 
  -6  16   2     1423.75     1518.25     64.54 o 
  -5  16   2      280.91      224.25     25.56 o 
  -4  16   2      922.15     1030.38     45.76 o 
  -3  16   2      159.03      170.39     26.00 o 
  -2  16   2     1397.59     1485.55     51.79 o 
  -1  16   2       27.61       29.16     10.16 o 
   0  16   2     1710.47     1780.48     59.98 o 
   1  16   2      347.29      359.71     21.75 o 
   2  16   2     2177.08     2258.72     52.39 o 
   3  16   2     1372.53     1514.74     54.72 o 
   4  16   2      864.28      823.27     33.41 o 
   5  16   2      322.58      323.48     32.76 o 
   6  16   2      655.11      643.61     33.41 o 
  -6  17   2      168.15      183.31     26.34 o 
  -5  17   2      312.20      337.22     31.43 o 
  -4  17   2      140.50      132.12     21.70 o 
  -3  17   2     1595.77     1646.75     57.86 o 
  -2  17   2       54.48       41.40     14.99 o 
  -1  17   2     1406.39     1539.90    102.82 o 
   0  17   2      284.31      334.25     21.94 o 
   1  17   2      653.18      697.00     37.61 o 
   2  17   2       37.93       51.67     12.51 o 
   3  17   2     1694.46     1662.66     60.88 o 
   4  17   2      295.18      326.60     30.20 o 
   5  17   2     1362.09     1369.75     46.23 o 
  -5  18   2       31.03       29.49     15.83 o 
  -4  18   2      252.16      257.48     45.56 o 
  -3  18   2      230.33      229.58     26.23 o 
  -2  18   2      317.69      306.90     28.98 o 
  -1  18   2       10.93       24.56     13.23 o 
   0  18   2      427.76      457.26     36.99 o 
   1  18   2        5.12       -3.33      8.49 o 
   2  18   2      277.19      232.05     26.49 o 
   3  18   2       41.04       28.76     14.92 o 
   4  18   2      159.99      136.07     24.02 o 
  -4  19   2        7.39       15.00     15.32 o 
  -3  19   2      257.65      304.06     31.47 o 
  -2  19   2       32.46       43.82     17.52 o 
  -1  19   2      578.62      568.55     37.66 o 
   0  19   2      106.90      117.64     17.72 o 
   1  19   2        7.42        7.24     10.15 o 
   2  19   2       13.38        1.80     19.22 o 
   3  19   2      615.42      623.01     41.14 o 
  -2  20   2      856.83      894.80     47.10 o 
  -1  20   2       94.14      108.79     60.63 o 
   0  20   2     1055.74     1167.30     65.20 o 
   1  20   2       28.41       71.42     15.99 o 
 -11   1   3       85.73       69.23     18.78 o 
 -10   1   3      293.68      288.63     31.10 o 
  -9   1   3     2247.92     2270.24    161.23 o 
  -8   1   3        2.79        4.89      9.12 o 
  -7   1   3      654.80      647.01     28.06 o 
  -6   1   3      185.34      132.08      9.93 o 
  -5   1   3     7297.33     7306.73    114.53 o 
  -4   1   3     1076.77     1141.38     23.19 o 
  -3   1   3    33401.82    33285.50    423.36 o 
  -2   1   3     4151.73     4454.46     37.07 o 
  -1   1   3    23257.19    22977.75    135.66 o 
   0   1   3      535.46      581.53      6.16 o 
   1   1   3    13963.63    14343.60     97.54 o 
   2   1   3       96.36      128.84      6.69 o 
   3   1   3     7357.33     7137.54     98.53 o 
   4   1   3      464.78      445.44     10.00 o 
   5   1   3     6105.36     6103.63     61.83 o 
   6   1   3      129.88      134.73      7.75 o 
   7   1   3     2825.93     2826.23     39.73 o 
   8   1   3     1353.74     1386.72     36.28 o 
   9   1   3      437.10      425.08     28.72 o 
 -11   2   3      191.08      173.48     24.00 o 
 -10   2   3     3899.23     3824.26     92.43 o 
  -9   2   3     3096.86     3093.62     76.74 o 
  -8   2   3     2696.88     2716.99     51.85 o 
  -7   2   3      486.33      470.24     16.72 o 
  -6   2   3     5625.59     5704.79     66.63 o 
  -5   2   3      615.05      608.12     15.09 o 
  -4   2   3    33341.75    33172.14    346.24 o 
  -3   2   3     1156.83     1193.94     17.97 o 
  -2   2   3      276.62      321.43      4.15 o 
  -1   2   3       27.80       14.73      1.77 o 
   0   2   3    45258.75    44730.55    264.36 o 
   1   2   3     1387.74     1399.43     10.86 o 
   2   2   3    59504.33    57113.31    505.59 o 
   3   2   3     4130.19     4054.38     35.04 o 
   4   2   3     4800.46     4941.94     47.18 o 
   5   2   3        2.10        3.89      3.20 o 
   6   2   3     9628.00     9505.62    104.72 o 
   7   2   3     5680.39     5755.71     72.98 o 
   8   2   3     1360.95     1197.83     33.67 o 
   9   2   3     1119.66     1179.09     45.85 o 
 -11   3   3      297.43      289.20     42.80 o 
 -10   3   3     1595.38     1559.51     78.38 o 
  -9   3   3     3978.27     3907.35     89.08 o 
  -8   3   3     2670.63     2778.84    111.73 o 
  -7   3   3      244.69      259.22     12.61 o 
  -6   3   3        1.63        6.69      3.90 o 
  -5   3   3     4948.74     4913.48     51.55 o 
  -4   3   3     4880.07     4872.35     69.80 o 
  -3   3   3    17947.75    18069.70    177.50 o 
  -2   3   3     3100.97     3373.93     26.01 o 
  -1   3   3        5.14       10.24      1.55 o 
   0   3   3    11992.24    12959.76     77.32 o 
   1   3   3     8708.58     8885.48     57.00 o 
   2   3   3       36.77       24.59      3.83 o 
   3   3   3     8507.96     8636.97     74.71 o 
   4   3   3     8616.14     8421.67     79.30 o 
   5   3   3      998.26      904.85     13.77 o 
   6   3   3     3765.02     3576.11     50.55 o 
   7   3   3     1234.44     1300.28     32.62 o 
   8   3   3     1768.97     1788.82     42.79 o 
   9   3   3      879.12      896.34     40.35 o 
  10   3   3      477.73      498.13     34.60 o 
 -11   4   3      134.19      125.54     31.96 o 
 -10   4   3      216.50      208.43     35.90 o 
  -9   4   3       24.29       38.20     17.58 o 
  -8   4   3       10.78       27.65     10.96 o 
  -7   4   3     5902.72     5566.69     82.24 o 
  -6   4   3      529.99      525.47     15.93 o 
  -5   4   3     1426.44     1483.47     22.72 o 
  -4   4   3      387.43      434.72      8.66 o 
  -3   4   3      262.96      212.85     15.02 o 
  -2   4   3        2.84       -1.71      1.71 o 
  -1   4   3     3035.86     3234.59     25.82 o 
   0   4   3      124.50      101.79      4.42 o 
   1   4   3    15434.86    15412.35     97.63 o 
   2   4   3     1812.57     1889.00     17.67 o 
   3   4   3     2511.13     2734.88     24.25 o 
   4   4   3      439.18      468.54     15.66 o 
   5   4   3       13.12       18.64      4.74 o 
   6   4   3       63.90       72.15      8.73 o 
   7   4   3     1114.06     1038.75     26.31 o 
   8   4   3      156.00      140.68     19.30 o 
   9   4   3       71.07       70.19     17.36 o 
  10   4   3        0.02       -5.06     14.98 o 
 -11   5   3       58.63       42.56     23.74 o 
 -10   5   3     2502.87     2631.68    108.04 o 
  -9   5   3      761.39      802.27     54.80 o 
  -8   5   3     1606.45     1616.45     49.44 o 
  -7   5   3     2009.97     1845.05     64.17 o 
  -6   5   3     1378.76     1413.95     33.24 o 
  -5   5   3     8276.33     8503.51    107.40 o 
  -4   5   3     6016.40     6121.41     55.83 o 
  -3   5   3     8614.98     8828.31     75.46 o 
  -2   5   3     3347.64     3572.65     26.68 o 
  -1   5   3     3905.59     3770.97     30.00 o 
   0   5   3     3609.61     3811.47     26.90 o 
   1   5   3    22782.63    22800.96    122.86 o 
   2   5   3     1447.67     1442.98     14.37 o 
   3   5   3      207.12      250.78      8.13 o 
   4   5   3    11972.92    12317.25    114.47 o 
   5   5   3     4348.98     4324.26     56.45 o 
   6   5   3      974.70      965.58     24.38 o 
   7   5   3      779.82      775.41     27.35 o 
   8   5   3     1614.42     1758.69     52.49 o 
   9   5   3       14.98       28.59     15.22 o 
  10   5   3      510.72      436.57     34.55 o 
 -10   6   3     1091.70     1163.77     71.31 o 
  -9   6   3     1126.21     1200.05     58.58 o 
  -8   6   3     3107.15     2984.36     81.75 o 
  -7   6   3       55.67       64.53     11.28 o 
  -6   6   3     1425.38     1455.14     43.25 o 
  -5   6   3      353.97      318.14     20.58 o 
  -4   6   3    18334.29    18824.58    152.50 o 
  -3   6   3       30.22       30.97      3.17 o 
  -2   6   3     5287.27     5277.77     37.94 o 
  -1   6   3      101.46       83.91      3.54 o 
   0   6   3    14636.78    15029.16    113.44 o 
   1   6   3      545.05      559.33      7.39 o 
   2   6   3     6528.88     6685.67     45.94 o 
   3   6   3     1971.43     1944.29     24.22 o 
   4   6   3     2577.30     2517.24     38.39 o 
   5   6   3      383.72      394.91     15.19 o 
   6   6   3     8520.65     8543.00     98.51 o 
   7   6   3     2446.92     2436.19     43.60 o 
   8   6   3      354.74      338.77     22.16 o 
   9   6   3     1120.50     1133.11     60.10 o 
  10   6   3      268.44      301.40     31.05 o 
 -10   7   3      463.06      496.81     50.61 o 
  -9   7   3     1838.23     1946.09     60.80 o 
  -8   7   3      476.77      454.62     72.30 o 
  -7   7   3      882.86      884.35     37.53 o 
  -6   7   3     1109.72     1084.33     30.44 o 
  -5   7   3     6351.97     6223.53     87.01 o 
  -4   7   3      559.83      551.38     18.99 o 
  -3   7   3    42465.78    42822.52    246.61 o 
  -2   7   3      760.11      815.70     10.59 o 
  -1   7   3     9552.75     9343.53     69.09 o 
   0   7   3      476.43      505.75      8.03 o 
   1   7   3    13446.19    13402.70     98.79 o 
   2   7   3      634.63      660.12      7.55 o 
   3   7   3    23534.19    23117.01    166.86 o 
   4   7   3      267.43      255.45     12.50 o 
   5   7   3     2122.22     2103.55     37.05 o 
   6   7   3      913.44      896.70     24.72 o 
   7   7   3     3585.80     3501.28     65.48 o 
   8   7   3      188.48      199.29     18.69 o 
   9   7   3     2372.35     2279.52     70.32 o 
  10   7   3      308.13      226.18     42.31 o 
 -10   8   3       48.59       46.99     22.59 o 
  -9   8   3       59.81       42.80     14.77 o 
  -8   8   3      146.91      172.67     20.97 o 
  -7   8   3      334.73      327.26     19.75 o 
  -6   8   3      160.14      147.66     13.62 o 
  -5   8   3     4738.68     4483.01     70.08 o 
  -4   8   3       61.79       69.45      8.99 o 
  -3   8   3       28.89       48.12      3.65 o 
  -2   8   3        0.81       -0.53      2.21 o 
  -1   8   3     1889.39     1877.30     18.74 o 
   0   8   3      194.37      211.56      6.18 o 
   1   8   3     7700.16     7530.10     45.91 o 
   2   8   3       86.71       81.77      3.68 o 
   3   8   3      650.89      586.59     17.70 o 
   4   8   3       25.37       20.70      6.13 o 
   5   8   3       13.54        4.03      5.51 o 
   6   8   3      459.21      449.86     18.85 o 
   7   8   3      333.71      393.55     22.50 o 
   8   8   3       20.33       29.12     12.00 o 
   9   8   3      662.22      653.66     42.85 o 
 -10   9   3       47.79       42.08     16.63 o 
  -9   9   3      557.57      522.85     38.86 o 
  -8   9   3      359.68      338.45     27.55 o 
  -7   9   3     1201.01     1269.23     37.00 o 
  -6   9   3      103.13      122.55     13.56 o 
  -5   9   3     2345.16     2379.55     47.60 o 
  -4   9   3       57.80       76.02     11.58 o 
  -3   9   3      472.23      460.43      9.81 o 
  -2   9   3     3858.33     3576.69     32.36 o 
  -1   9   3     3310.66     3208.13     27.27 o 
   0   9   3        4.43       21.55      3.52 o 
   1   9   3    13978.75    14036.56    102.81 o 
   2   9   3     1048.75     1045.24     14.26 o 
   3   9   3       23.40       20.12      5.99 o 
   4   9   3      683.36      717.75     21.25 o 
   5   9   3     3267.00     3296.55     51.45 o 
   6   9   3      864.94      877.00     30.58 o 
   7   9   3      484.11      475.14     25.31 o 
   8   9   3      324.46      377.46     24.80 o 
   9   9   3      132.92      152.95     19.92 o 
  -9  10   3      587.11      568.98     54.88 o 
  -8  10   3     3052.80     3096.88     79.93 o 
  -7  10   3      540.19      525.55     30.03 o 
  -6  10   3     5278.23     5441.64    108.65 o 
  -5  10   3     1868.43     1899.93     42.66 o 
  -4  10   3     4809.91     4705.69     72.76 o 
  -3  10   3      140.26      140.48      6.88 o 
  -2  10   3     6910.26     6935.67     64.75 o 
  -1  10   3      444.99      468.90      9.09 o 
   0  10   3    22432.43    22005.36    164.46 o 
   1  10   3       56.64       56.46      5.11 o 
   2  10   3     7545.39     7599.03     58.48 o 
   3  10   3     1446.56     1410.14     37.24 o 
   4  10   3     7852.99     7619.19     90.84 o 
   5  10   3     1091.29     1073.98     28.13 o 
   6  10   3     5604.65     5496.49     89.85 o 
   7  10   3      402.72      406.31     24.48 o 
   8  10   3      431.22      440.94     26.98 o 
   9  10   3      953.09      873.92     37.30 o 
  -9  11   3      296.21      319.08     31.24 o 
  -8  11   3      809.19      839.68     41.35 o 
  -7  11   3     1392.09     1317.28     48.59 o 
  -6  11   3      806.79      833.78     46.43 o 
  -5  11   3     2789.96     2677.63     53.81 o 
  -4  11   3      226.03      210.94     15.15 o 
  -3  11   3      675.62      645.30     14.10 o 
  -2  11   3        7.35        5.87      3.44 o 
  -1  11   3     1314.60     1355.83     19.30 o 
   0  11   3      312.18      322.67      9.24 o 
   1  11   3      171.08      197.74      9.16 o 
   2  11   3      432.51      412.25     10.31 o 
   3  11   3     2552.83     2470.85     41.96 o 
   4  11   3     1587.30     1594.96     33.92 o 
   5  11   3      374.80      354.50     17.74 o 
   6  11   3     1853.26     1866.41     47.43 o 
   7  11   3       34.54       36.92     11.81 o 
   8  11   3      853.73      922.99     37.32 o 
  -9  12   3       30.26       16.43     15.36 o 
  -8  12   3      123.69      144.73     22.43 o 
  -7  12   3     1143.44     1215.80     99.78 o 
  -6  12   3      580.94      502.18     31.11 o 
  -5  12   3       46.44       29.63     11.11 o 
  -4  12   3      116.63      129.84     35.08 o 
  -3  12   3      627.07      578.72     16.86 o 
  -2  12   3      663.47      661.80     13.70 o 
  -1  12   3      574.99      558.33     12.75 o 
   0  12   3      777.46      739.68     14.66 o 
   1  12   3     4631.44     4496.70     44.86 o 
   2  12   3      589.18      594.73     12.85 o 
   3  12   3       72.90       60.82      9.41 o 
   4  12   3     1225.81     1284.23     31.07 o 
   5  12   3      125.46      153.64     26.99 o 
   6  12   3       34.98       55.95     14.93 o 
   7  12   3      485.44      476.44     28.08 o 
   8  12   3      539.64      545.21     41.07 o 
  -8  13   3      337.66      321.31     58.04 o 
  -7  13   3      794.02      860.39     42.34 o 
  -6  13   3      805.50      803.71     38.57 o 
  -5  13   3     1834.96     1799.03     55.82 o 
  -4  13   3      835.69      774.79     35.02 o 
  -3  13   3      565.82      548.83     15.56 o 
  -2  13   3      248.43      252.67     10.79 o 
  -1  13   3     3129.90     3038.38     34.15 o 
   0  13   3      433.14      457.90     12.79 o 
   1  13   3     2471.26     2423.70     30.47 o 
   2  13   3      405.72      415.54     12.07 o 
   3  13   3        3.92        7.16      7.29 o 
   4  13   3     1159.01     1092.58     29.73 o 
   5  13   3     1536.61     1543.11     43.82 o 
   6  13   3       24.87       14.64      9.61 o 
   7  13   3      193.50      158.02     19.32 o 
   8  13   3     1252.45     1302.15     46.27 o 
  -8  14   3      534.78      487.22     37.37 o 
  -7  14   3       47.45       43.09     15.61 o 
  -6  14   3     1477.66     1375.28     52.02 o 
  -5  14   3      321.86      348.01     27.55 o 
  -4  14   3      492.27      535.02     30.80 o 
  -3  14   3       11.47        7.23      5.15 o 
  -2  14   3     5231.87     5322.49     58.46 o 
  -1  14   3      451.83      426.90     13.68 o 
   0  14   3     3052.51     2857.35     35.35 o 
   1  14   3      390.85      360.96     15.78 o 
   2  14   3      121.76      103.89      9.26 o 
   3  14   3     1388.98     1401.26     33.44 o 
   4  14   3     2586.39     2530.88     70.59 o 
   5  14   3      898.84      899.28     34.16 o 
   6  14   3      156.11      140.06     18.45 o 
   7  14   3      223.48      205.96     22.33 o 
  -7  15   3     1754.69     1836.49     65.62 o 
  -6  15   3       50.04       29.59     13.80 o 
  -5  15   3     2031.96     2081.87     64.86 o 
  -4  15   3       92.05      107.18     17.92 o 
  -3  15   3     1643.63     1715.32     50.24 o 
  -2  15   3      108.20      105.34     11.84 o 
  -1  15   3    11653.44    11746.32    124.75 o 
   0  15   3        7.95        9.76      6.24 o 
   1  15   3     2486.80     2488.91     46.95 o 
   2  15   3        8.82        6.68      7.53 o 
   3  15   3     2783.45     2913.02     66.55 o 
   4  15   3      124.16      102.02     15.33 o 
   5  15   3     2373.33     2387.62     58.43 o 
   6  15   3      102.27       92.24     22.79 o 
   7  15   3     1006.20     1087.58     51.37 o 
  -7  16   3      209.94      209.17     40.42 o 
  -6  16   3      163.08      127.73     26.87 o 
  -5  16   3      218.81      207.63     33.85 o 
  -4  16   3       26.31       40.27     14.44 o 
  -3  16   3       76.99       55.51     25.63 o 
  -2  16   3      370.32      363.19     30.15 o 
  -1  16   3        5.48        2.12      9.68 o 
   0  16   3       83.58       72.75     18.97 o 
   1  16   3      196.01      182.32     18.86 o 
   2  16   3      142.10      130.01     15.89 o 
   3  16   3      303.43      291.06     21.72 o 
   4  16   3       39.15       27.38     12.17 o 
   5  16   3      164.69      180.63     30.36 o 
   6  16   3       62.39       66.03     15.90 o 
  -6  17   3       31.30       24.27     15.99 o 
  -5  17   3      519.13      459.94     69.83 o 
  -4  17   3      116.96       96.79     44.73 o 
  -3  17   3        6.48        4.79     11.05 o 
  -2  17   3      215.91      176.51     34.34 o 
  -1  17   3      521.64      532.21     33.34 o 
   0  17   3       13.20        3.30     10.00 o 
   1  17   3      598.50      626.23     25.08 o 
   2  17   3      447.22      462.10     28.75 o 
   3  17   3        6.59       22.08     14.43 o 
   4  17   3       15.91        0.47     14.28 o 
   5  17   3     1139.63     1179.16     81.53 o 
  -5  18   3      155.48      173.31     26.11 o 
  -4  18   3     1581.61     1666.68     62.01 o 
  -3  18   3       41.75       16.71     14.17 o 
  -2  18   3     1817.57     2029.29     65.61 o 
  -1  18   3      142.80      118.58     33.40 o 
   0  18   3     1174.29     1226.36     49.61 o 
   1  18   3       30.24       21.80     10.07 o 
   2  18   3     1369.93     1403.11     51.62 o 
   3  18   3      232.59      217.60     27.12 o 
   4  18   3     2965.88     2966.59     86.27 o 
  -4  19   3        0.28       23.70     14.51 o 
  -3  19   3      212.18      206.13     75.83 o 
  -2  19   3      196.61      129.08     41.57 o 
  -1  19   3      999.89     1035.37     47.46 o 
   0  19   3       22.34       17.97     11.49 o 
   1  19   3      130.58      159.14     25.98 o 
   2  19   3      679.63      711.41     42.28 o 
   3  19   3      397.27      379.90     47.24 o 
  -1  20   3       34.20       23.54     17.75 o 
   0  20   3        8.92        4.40     12.59 o 
   1  20   3      175.64      216.89     52.42 o 
 -11   0   4       31.19        0.66     17.09 o 
 -10   0   4     2532.60     2388.91     98.84 o 
  -9   0   4      840.46      815.24     35.30 o 
  -8   0   4    10459.50    10365.94    163.79 o 
  -7   0   4      848.46      838.32     34.55 o 
  -6   0   4     2285.70     2543.72     54.33 o 
  -5   0   4      173.33      176.19     12.81 o 
  -4   0   4    32657.29    32360.76    413.50 o 
  -3   0   4       54.31       52.54      4.96 o 
  -2   0   4    44705.89    45986.46    427.21 o 
  -1   0   4      739.36      696.78     10.62 o 
   0   0   4    20002.45    21603.27    188.40 o 
   1   0   4     2172.36     2194.55     32.44 o 
   2   0   4    59635.34    56514.68    619.18 o 
   3   0   4     5559.02     5698.58     62.06 o 
   4   0   4     6918.59     7037.01     86.12 o 
   5   0   4     1004.84     1001.32     24.11 o 
   6   0   4      629.43      683.74     27.27 o 
   7   0   4     7458.42     7548.71    126.82 o 
   8   0   4     2569.69     2559.60     63.90 o 
   9   0   4     2834.44     3026.04    105.74 o 
 -11   1   4       12.74      -10.60     10.60 o 
 -10   1   4      842.30      764.36     43.45 o 
  -9   1   4     1208.39     1172.88     38.77 o 
  -8   1   4     2877.09     2811.62     53.87 o 
  -7   1   4     2282.77     2275.81     44.49 o 
  -6   1   4       67.52       74.85      9.52 o 
  -5   1   4      532.64      517.25     15.52 o 
  -4   1   4     1294.66     1337.93     24.50 o 
  -3   1   4    34344.31    34409.02    280.69 o 
  -2   1   4     3730.05     3845.48     28.75 o 
  -1   1   4    12725.30    12451.19     75.80 o 
   0   1   4     2198.56     2272.85     17.45 o 
   1   1   4    16490.43    16646.04    146.55 o 
   2   1   4     1836.73     1939.59     18.90 o 
   3   1   4    13373.26    13482.19     94.00 o 
   4   1   4       34.70       58.03      5.89 o 
   5   1   4      663.64      683.27     16.07 o 
   6   1   4      212.75      204.20     10.13 o 
   7   1   4     5040.70     5050.45    109.75 o 
   8   1   4      776.13      724.08     27.46 o 
   9   1   4      519.06      552.59     26.63 o 
 -11   2   4        0.48      -10.05     10.05 o 
 -10   2   4        2.06        1.73      9.58 o 
  -9   2   4      185.67      158.82     31.22 o 
  -8   2   4       90.62      102.01     13.47 o 
  -7   2   4      559.50      543.01     20.29 o 
  -6   2   4       32.24       27.34      5.79 o 
  -5   2   4     5097.90     5257.76     60.34 o 
  -4   2   4       60.39       66.95      3.56 o 
  -3   2   4     4350.06     4209.14     41.78 o 
  -2   2   4       48.50       48.35      2.54 o 
  -1   2   4    32734.84    32548.13    237.58 o 
   0   2   4       29.21        6.40      3.95 o 
   1   2   4     2974.46     2863.95     21.84 o 
   2   2   4     1743.94     1802.34     19.26 o 
   3   2   4     6399.05     6319.43     55.15 o 
   4   2   4      196.04      183.43      6.42 o 
   5   2   4     2633.07     2548.57     30.98 o 
   6   2   4      238.30      239.64     11.00 o 
   7   2   4      208.47      218.98     18.07 o 
   8   2   4       76.35       66.75     18.58 o 
   9   2   4        6.57        1.20     12.29 o 
  10   2   4        8.21       23.17     22.59 o 
 -11   3   4      123.59       86.29     19.57 o 
 -10   3   4      151.14      104.81     19.11 o 
  -9   3   4     2480.22     2399.55     66.79 o 
  -8   3   4        8.39       -8.21      8.21 o 
  -7   3   4     3986.35     3867.03     53.07 o 
  -6   3   4      110.76      136.82     14.60 o 
  -5   3   4     1836.34     1762.07     23.13 o 
  -4   3   4      308.35      301.85      7.52 o 
  -3   3   4    23126.05    22801.22    197.02 o 
  -2   3   4     4137.48     4454.90     32.34 o 
  -1   3   4    10640.76    10777.26     73.09 o 
   0   3   4      106.66       94.76      4.20 o 
   1   3   4    12002.10    11670.33     71.38 o 
   2   3   4     8276.88     8717.77     58.47 o 
   3   3   4     5360.24     5382.50     54.29 o 
   4   3   4     2064.54     2069.59     28.26 o 
   5   3   4       19.42        9.49      7.57 o 
   6   3   4     4161.68     4206.86     57.27 o 
   7   3   4     1354.19     1370.54     35.77 o 
   8   3   4     1715.96     1724.53     43.12 o 
   9   3   4       47.24       31.53     14.20 o 
  10   3   4      612.72      631.93     51.35 o 
 -11   4   4      365.10      346.77     38.12 o 
 -10   4   4     1034.32     1010.95     64.99 o 
  -9   4   4     1694.32     1697.38     79.94 o 
  -8   4   4     7151.68     6818.53    179.60 o 
  -7   4   4      933.80      932.63     33.56 o 
  -6   4   4     1249.55     1333.43     29.02 o 
  -5   4   4      275.96      279.34     17.47 o 
  -4   4   4    20045.36    19731.57    172.87 o 
  -3   4   4        2.64       -1.90      3.02 o 
  -2   4   4     8954.20     9122.66     58.43 o 
  -1   4   4      681.95      667.23      9.05 o 
   0   4   4     5069.57     5160.31     36.26 o 
   1   4   4     1599.84     1532.00     11.93 o 
   2   4   4    53677.29    52669.20    327.94 o 
   3   4   4     1516.05     1464.15     17.89 o 
   4   4   4     5580.77     5667.82     53.43 o 
   5   4   4      345.35      356.47     12.62 o 
   6   4   4     6035.10     6078.16     67.03 o 
   7   4   4      455.58      428.20     16.15 o 
   8   4   4     4842.31     4715.80     78.89 o 
   9   4   4      500.44      504.81     33.49 o 
  10   4   4      635.93      646.76     39.80 o 
 -11   5   4      162.84      143.28     32.53 o 
 -10   5   4       28.48       21.53     18.16 o 
  -9   5   4     2540.42     2450.11     99.82 o 
  -8   5   4     2261.44     2153.24     57.73 o 
  -7   5   4     2312.09     2233.84     55.69 o 
  -6   5   4      133.88      123.08     13.92 o 
  -5   5   4     5881.87     5967.54     77.21 o 
  -4   5   4     2642.32     2740.93     33.07 o 
  -3   5   4    18737.69    18967.10    139.81 o 
  -2   5   4     3734.81     3947.13     28.11 o 
  -1   5   4     5236.38     5079.06     38.85 o 
   0   5   4     8942.84     9301.33     57.05 o 
   1   5   4    15017.66    15348.93     99.24 o 
   2   5   4     4370.59     4356.63     32.21 o 
   3   5   4     3049.95     2855.37     30.25 o 
   4   5   4       52.36       38.05     11.12 o 
   5   5   4     2854.44     2874.91     43.56 o 
   6   5   4     6105.98     6141.62     76.84 o 
   7   5   4      421.17      423.39     19.07 o 
   8   5   4     2378.40     2290.87     70.29 o 
   9   5   4      361.74      390.63     30.90 o 
  10   5   4      439.40      412.76     33.21 o 
 -10   6   4      538.34      527.45     51.43 o 
  -9   6   4      185.04      209.42     35.16 o 
  -8   6   4      120.58      100.14     16.11 o 
  -7   6   4     3356.24     3298.16    128.58 o 
  -6   6   4       21.85       26.64      9.32 o 
  -5   6   4     2722.84     2940.57     61.23 o 
  -4   6   4     1130.52     1147.18     19.44 o 
  -3   6   4     5185.14     5734.38     41.51 o 
  -2   6   4      252.63      259.26      5.62 o 
  -1   6   4     2572.66     2428.76     21.88 o 
   0   6   4      237.67      265.46      5.02 o 
   1   6   4     1841.62     1927.74     15.58 o 
   2   6   4        0.33        5.28      2.43 o 
   3   6   4     2001.78     2046.38     28.24 o 
   4   6   4      277.54      271.63     12.57 o 
   5   6   4       81.16       74.56      8.98 o 
   6   6   4      559.65      537.28     19.22 o 
   7   6   4       39.15       18.35      8.19 o 
   8   6   4       18.29       -6.14     12.26 o 
   9   6   4       37.18       13.82     15.50 o 
 -10   7   4      589.43      509.21     52.17 o 
  -9   7   4      599.58      571.39     33.80 o 
  -8   7   4     1159.43     1111.67     42.34 o 
  -7   7   4      351.34      305.61     22.47 o 
  -6   7   4      434.86      439.14     23.96 o 
  -5   7   4     1497.07     1405.22     39.99 o 
  -4   7   4     1720.46     1817.34     44.25 o 
  -3   7   4    17216.80    17504.93    110.91 o 
  -2   7   4      353.26      324.19      6.51 o 
  -1   7   4      455.03      453.53      8.27 o 
   0   7   4       86.13       98.35      3.79 o 
   1   7   4    10074.40     9939.55     58.58 o 
   2   7   4      400.41      407.59      6.17 o 
   3   7   4     5906.57     6071.43     57.30 o 
   4   7   4     1075.04     1088.10     23.05 o 
   5   7   4      858.29      856.93     23.03 o 
   6   7   4      418.13      418.73     18.11 o 
   7   7   4     2453.75     2446.76     45.64 o 
   8   7   4       50.69       46.22     16.83 o 
   9   7   4        1.66       14.78     16.24 o 
 -10   8   4     1819.44     1782.58     93.66 o 
  -9   8   4      475.77      491.30     32.27 o 
  -8   8   4     5857.15     5738.85    257.65 o 
  -7   8   4      299.05      299.41     22.99 o 
  -6   8   4      635.75      702.10     30.34 o 
  -5   8   4      387.58      370.31     32.95 o 
  -4   8   4    14759.91    14192.92    204.33 o 
  -3   8   4      571.98      584.53     11.13 o 
  -2   8   4     8070.69     8015.02     58.25 o 
  -1   8   4       56.03       61.35      3.52 o 
   0   8   4     8579.19     8631.70     56.49 o 
   1   8   4      392.85      397.36      8.06 o 
   2   8   4    12959.70    12863.28     88.82 o 
   3   8   4     1359.03     1410.61     28.21 o 
   4   8   4      105.59      140.17     11.09 o 
   5   8   4     2163.35     2139.26     39.29 o 
   6   8   4     3660.52     3634.91     56.56 o 
   7   8   4     1207.92     1246.65     42.26 o 
   8   8   4      888.72      839.39     33.51 o 
   9   8   4     2269.01     2292.14     73.06 o 
 -10   9   4      290.28      302.83     45.68 o 
  -9   9   4      800.09      788.69     67.12 o 
  -8   9   4     1528.30     1540.50     73.90 o 
  -7   9   4     1575.72     1574.83     50.73 o 
  -6   9   4      219.61      230.54     19.88 o 
  -5   9   4     3950.15     3749.55     77.70 o 
  -4   9   4      234.24      204.25     16.95 o 
  -3   9   4     5498.67     5507.12     50.43 o 
  -2   9   4     3181.61     3180.95     29.02 o 
  -1   9   4    10505.68    10751.99     67.38 o 
   0   9   4      345.64      316.81      7.73 o 
   1   9   4     5866.81     5901.58     51.19 o 
   2   9   4      106.25      111.21      5.23 o 
   3   9   4     1540.24     1666.72     32.84 o 
   4   9   4       41.71       45.15      8.35 o 
   5   9   4     3928.96     3800.64     57.36 o 
   6   9   4     2769.51     2623.09     47.43 o 
   7   9   4      116.50      125.86     15.67 o 
   8   9   4      209.05      202.29     20.36 o 
   9   9   4      934.71     1003.16     49.55 o 
 -10  10   4       37.54       56.85     27.93 o 
  -9  10   4       63.16       31.56     15.95 o 
  -8  10   4       50.21       47.52     15.62 o 
  -7  10   4      211.31      197.04     21.64 o 
  -6  10   4       53.33       52.96     12.02 o 
  -5  10   4      393.77      390.10     24.31 o 
  -4  10   4       53.75       38.69      9.82 o 
  -3  10   4     4869.53     4667.18     52.65 o 
  -2  10   4      171.54      177.89      7.15 o 
  -1  10   4        1.98       16.24      5.03 o 
   0  10   4      901.48      879.33     13.20 o 
   1  10   4     2651.15     2729.10     30.33 o 
   2  10   4      563.28      565.54     11.00 o 
   3  10   4     1350.59     1316.42     29.15 o 
   4  10   4     2843.81     2877.66     47.33 o 
   5  10   4      199.82      215.52     17.53 o 
   6  10   4       30.56       21.78      9.93 o 
   7  10   4      180.64      183.20     24.36 o 
   8  10   4      502.10      476.75     28.47 o 
   9  10   4       18.82       18.11     17.28 o 
  -9  11   4      335.59      338.07     41.70 o 
  -8  11   4       39.44       34.99     15.07 o 
  -7  11   4     1214.47     1251.26     47.70 o 
  -6  11   4       52.83       50.03     12.97 o 
  -5  11   4     1880.76     1840.23     53.30 o 
  -4  11   4     1517.45     1494.51     66.34 o 
  -3  11   4     3128.08     3070.82     36.39 o 
  -2  11   4      143.42      159.32      6.73 o 
  -1  11   4        5.26        9.27      3.22 o 
   0  11   4      636.55      607.40     11.88 o 
   1  11   4     5097.72     4990.43     47.69 o 
   2  11   4        6.81       13.65      4.43 o 
   3  11   4     1444.08     1448.49     31.58 o 
   4  11   4     4198.65     4207.43     61.70 o 
   5  11   4       13.56        5.38      7.68 o 
   6  11   4       41.60       33.80     11.24 o 
   7  11   4      936.01      952.68     36.07 o 
   8  11   4      295.69      270.33     23.81 o 
  -9  12   4      252.76      260.43     28.87 o 
  -8  12   4     1780.62     1734.67     60.47 o 
  -7  12   4      167.74      149.51     20.92 o 
  -6  12   4     3814.21     3807.86     87.82 o 
  -5  12   4       30.37       16.48     11.01 o 
  -4  12   4     3275.19     3361.74     75.73 o 
  -3  12   4       39.05       37.60      7.23 o 
  -2  12   4     4148.73     4266.46     41.98 o 
  -1  12   4      817.71      803.13     15.34 o 
   0  12   4     4810.66     4751.80     47.34 o 
   1  12   4      305.84      336.57     12.19 o 
   2  12   4     6501.95     6159.71     57.18 o 
   3  12   4     1144.21     1227.40     29.75 o 
   4  12   4     2355.36     2239.05     42.81 o 
   5  12   4      975.37     1005.45     33.71 o 
   6  12   4     3266.74     3339.10     69.10 o 
   7  12   4      209.66      166.81     19.26 o 
   8  12   4      402.81      411.82     28.76 o 
  -8  13   4       42.46       10.35     15.94 o 
  -7  13   4     1723.15     1675.86     58.65 o 
  -6  13   4      281.42      256.11     24.80 o 
  -5  13   4     1699.83     1696.07     54.14 o 
  -4  13   4        1.43       14.13      9.64 o 
  -3  13   4     2313.15     2255.19     31.73 o 
  -2  13   4       44.04       28.13      5.47 o 
  -1  13   4     5951.08     5733.42     55.41 o 
   0  13   4      576.68      538.28     13.70 o 
   1  13   4      790.59      788.04     16.34 o 
   2  13   4      319.72      303.81     10.65 o 
   3  13   4     3416.81     3336.76     54.20 o 
   4  13   4      254.44      270.21     30.19 o 
   5  13   4     2486.95     2529.32     57.83 o 
   6  13   4      538.12      589.04     32.50 o 
   7  13   4      342.77      347.32     26.18 o 
  -8  14   4       28.83       28.81     21.85 o 
  -7  14   4      137.17      129.65     25.14 o 
  -6  14   4      644.00      702.42     37.46 o 
  -5  14   4      498.98      489.76     44.37 o 
  -4  14   4      191.92      157.41     19.93 o 
  -3  14   4      558.89      502.26     16.92 o 
  -2  14   4      319.49      310.89     12.49 o 
  -1  14   4      596.66      582.13     14.86 o 
   0  14   4      127.11      130.47      8.38 o 
   1  14   4       13.72       16.59      6.51 o 
   2  14   4        7.72       10.98      5.45 o 
   3  14   4      178.57      172.82     16.15 o 
   4  14   4      170.11      171.88     14.93 o 
   5  14   4      189.02      195.12     19.68 o 
   6  14   4      184.25      191.15     20.68 o 
   7  14   4        3.94       13.57     11.85 o 
  -7  15   4      115.72      140.16     23.23 o 
  -6  15   4      192.36      207.14     25.65 o 
  -5  15   4      205.28      239.64     24.94 o 
  -4  15   4       37.14       22.36     11.51 o 
  -3  15   4     1280.33     1247.08     40.32 o 
  -2  15   4      212.10      221.36     14.89 o 
  -1  15   4      522.99      545.50     70.33 o 
   0  15   4       82.80       82.17     10.25 o 
   1  15   4     1862.49     1837.12     37.24 o 
   2  15   4      255.08      219.26     18.40 o 
   3  15   4      308.14      321.89     18.68 o 
   4  15   4      299.73      321.13     23.75 o 
   5  15   4       39.43       44.78     13.49 o 
   6  15   4        2.29        6.35     11.50 o 
  -7  16   4      299.25      305.13     45.43 o 
  -6  16   4     2032.65     2071.67     69.14 o 
  -5  16   4      240.96      263.11     27.64 o 
  -4  16   4      587.87      605.25     35.11 o 
  -3  16   4      110.68      129.00     19.57 o 
  -2  16   4     2270.06     2374.82     66.92 o 
  -1  16   4       43.06       36.49     13.60 o 
   0  16   4     4706.88     4888.87     81.66 o 
   1  16   4       61.39       68.79     12.84 o 
   2  16   4      191.56      188.23     21.92 o 
   3  16   4       14.69        8.81      9.06 o 
   4  16   4     1155.38     1086.33     38.91 o 
   5  16   4      600.18      576.79     31.68 o 
   6  16   4     1188.94     1263.00     45.75 o 
  -6  17   4      227.44      191.19     27.35 o 
  -5  17   4     1895.96     1969.80     67.12 o 
  -4  17   4       14.22        1.40     11.37 o 
  -3  17   4      209.17      185.42     23.64 o 
  -2  17   4      100.37      130.79     27.03 o 
  -1  17   4     2693.26     2773.84     74.73 o 
   0  17   4        0.37       -2.07     14.46 o 
   1  17   4     1157.59     1110.39     42.96 o 
   2  17   4        8.74       11.06     10.88 o 
   3  17   4      332.28      359.95     24.72 o 
   4  17   4     1056.81     1136.40     45.76 o 
   5  17   4      924.65      904.04     38.74 o 
  -5  18   4        0.38        4.65     12.19 o 
  -4  18   4       34.44       41.51     16.21 o 
  -3  18   4       35.36       38.39     16.18 o 
  -2  18   4       70.09       74.26     18.40 o 
  -1  18   4       74.32       66.45     17.37 o 
   0  18   4      713.43      774.43     39.92 o 
   1  18   4       49.23       33.07     12.73 o 
   2  18   4       92.39       93.16     22.54 o 
   3  18   4      152.54      168.88     26.23 o 
   4  18   4      393.71      364.20     33.87 o 
  -4  19   4       17.67       33.30     17.22 o 
  -3  19   4      265.31      257.36     29.64 o 
  -2  19   4       10.28       28.57     18.53 o 
  -1  19   4        2.92       -6.45     12.40 o 
   0  19   4       82.15       82.64     25.63 o 
   1  19   4      490.45      475.68     28.39 o 
   2  19   4        0.18        8.85     12.39 o 
  -1  20   4       54.74       42.66     18.30 o 
   0  20   4     1921.85     2063.81     97.44 o 
 -11   1   5      102.96       82.02     20.54 o 
 -10   1   5      273.73      275.19     28.77 o 
  -9   1   5      258.17      255.51     19.54 o 
  -8   1   5     1606.59     1571.76     33.00 o 
  -7   1   5     3521.28     3506.10     50.72 o 
  -6   1   5     2200.25     2178.38     35.21 o 
  -5   1   5        3.52       10.74      2.23 o 
  -4   1   5      907.90      990.81     14.06 o 
  -3   1   5    21398.42    21792.46    165.00 o 
  -2   1   5      106.68      100.86      3.07 o 
  -1   1   5    10227.12    10249.50     76.24 o 
   0   1   5     1535.04     1670.37     17.02 o 
   1   1   5     6265.54     6192.03     37.66 o 
   2   1   5    13266.26    13030.64     94.65 o 
   3   1   5    18849.20    19088.92    130.92 o 
   4   1   5     3547.06     3521.58     36.03 o 
   5   1   5      300.06      307.65     11.16 o 
   6   1   5     3671.83     3554.76     51.28 o 
   7   1   5     2400.69     2400.49     42.20 o 
   8   1   5     3924.50     4001.41     71.27 o 
   9   1   5      794.02      843.62     40.17 o 
  10   1   5      151.21      120.85     31.63 o 
 -11   2   5      149.69      151.03     23.32 o 
 -10   2   5      411.63      350.17     23.34 o 
  -9   2   5     1002.18      988.88     33.22 o 
  -8   2   5    12771.83    12661.39    136.75 o 
  -7   2   5      707.36      687.91     20.06 o 
  -6   2   5     1907.25     2006.94     39.33 o 
  -5   2   5      250.86      265.21     11.22 o 
  -4   2   5     7098.28     7619.00     64.60 o 
  -3   2   5        9.54       10.33      2.65 o 
  -2   2   5    81636.20    79035.78    660.53 o 
  -1   2   5     1139.84     1111.34     13.08 o 
   0   2   5     5297.68     5599.76     43.67 o 
   1   2   5     2593.18     2542.67     19.33 o 
   2   2   5    21759.81    21192.53    135.31 o 
   3   2   5     5464.98     5658.47     49.79 o 
   4   2   5    16968.75    16723.01    130.34 o 
   5   2   5       31.59       52.75      7.12 o 
   6   2   5      293.56      256.04     15.39 o 
   7   2   5     2231.25     2259.74     47.86 o 
   8   2   5     3310.73     3393.89     64.75 o 
   9   2   5     1555.28     1586.03     44.81 o 
  10   2   5      366.60      370.29     44.12 o 
 -11   3   5      675.07      684.99     40.85 o 
 -10   3   5        6.02       -1.17      9.77 o 
  -9   3   5     2507.78     2507.72     55.22 o 
  -8   3   5      788.33      773.54     69.22 o 
  -7   3   5     6673.06     6556.41     91.56 o 
  -6   3   5      205.69      174.75     10.01 o 
  -5   3   5     5019.49     4874.94     51.78 o 
  -4   3   5     3388.76     3399.61     33.37 o 
  -3   3   5    22947.71    22517.15    152.84 o 
  -2   3   5     1029.97     1160.57     12.21 o 
  -1   3   5    32747.76    32943.66    243.34 o 
   0   3   5     7596.47     7787.21     47.87 o 
   1   3   5    12744.29    12820.28     78.60 o 
   2   3   5     3420.41     3397.32     27.11 o 
   3   3   5    13908.12    13710.19    108.81 o 
   4   3   5      126.56      152.19      7.90 o 
   5   3   5      257.25      248.59     10.53 o 
   6   3   5      110.95      122.96     12.67 o 
   7   3   5      436.32      464.86     22.03 o 
   8   3   5     2784.52     2775.33     68.27 o 
   9   3   5      592.53      546.42     40.01 o 
  10   3   5      222.41      263.25     34.96 o 
 -11   4   5       70.51       45.40     16.99 o 
 -10   4   5       69.55       58.65     16.25 o 
  -9   4   5       10.77      -12.73     12.82 o 
  -8   4   5        9.23       -4.77     13.64 o 
  -7   4   5      299.28      315.69     21.36 o 
  -6   4   5       56.39       67.95     14.60 o 
  -5   4   5      377.79      338.01     25.89 o 
  -4   4   5       17.88       16.27      3.16 o 
  -3   4   5      828.43      843.77      8.33 o 
  -2   4   5      293.49      298.74      5.87 o 
  -1   4   5       85.25       82.60      3.80 o 
   0   4   5       17.30       20.49      2.20 o 
   1   4   5       55.75       43.04      2.22 o 
   2   4   5      398.51      408.99      7.54 o 
   3   4   5      814.65      823.58     11.22 o 
   4   4   5      757.20      751.18     15.21 o 
   5   4   5       12.75        2.10      4.76 o 
   6   4   5       20.83       16.79      6.09 o 
   7   4   5      220.18      209.69     14.20 o 
   8   4   5      151.56      154.33     14.60 o 
   9   4   5      177.39      139.60     23.62 o 
  10   4   5       62.22       59.48     20.06 o 
 -11   5   5       83.54       88.25     20.33 o 
 -10   5   5      272.47      237.96     36.44 o 
  -9   5   5      581.56      553.91     48.97 o 
  -8   5   5      253.43      329.45     37.22 o 
  -7   5   5     6538.44     6507.36    113.98 o 
  -6   5   5       85.70       90.97     23.21 o 
  -5   5   5     1165.89     1201.62     26.16 o 
  -4   5   5     2248.32     2354.34     25.37 o 
  -3   5   5     9441.27     9401.95     60.91 o 
  -2   5   5      241.46      228.54      5.20 o 
  -1   5   5     7406.40     7308.02     50.05 o 
   0   5   5     2872.10     3109.30     23.20 o 
   1   5   5     3888.13     4030.80     25.34 o 
   2   5   5      347.70      389.14      7.90 o 
   3   5   5     5031.08     4912.59     54.56 o 
   4   5   5      289.55      308.97     13.01 o 
   5   5   5      287.18      348.06     14.98 o 
   6   5   5       50.67       70.22      9.29 o 
   7   5   5      434.39      447.36     22.91 o 
   8   5   5      257.04      271.47     20.66 o 
   9   5   5        1.26      -21.07     21.07 o 
 -11   6   5      237.61      337.26     49.05 o 
 -10   6   5      578.86      608.26     37.51 o 
  -9   6   5     1283.89     1254.72     70.90 o 
  -8   6   5     9175.98     8880.74    150.72 o 
  -7   6   5       88.29      111.53     15.24 o 
  -6   6   5     9339.91     9361.44    147.81 o 
  -5   6   5      498.75      500.15     22.83 o 
  -4   6   5    10340.83    10666.64    102.12 o 
  -3   6   5       20.21       20.33      2.39 o 
  -2   6   5    20353.67    18911.25    121.86 o 
  -1   6   5      485.44      480.84      8.02 o 
   0   6   5     6129.78     6190.91     38.27 o 
   1   6   5     1581.39     1616.11     14.10 o 
   2   6   5    11855.29    11583.34     81.91 o 
   3   6   5     5115.43     5126.78     57.76 o 
   4   6   5    12191.18    12286.74    118.78 o 
   5   6   5     1823.18     1844.89     34.78 o 
   6   6   5     1022.63     1021.55     26.64 o 
   7   6   5     1951.14     1918.07     46.49 o 
   8   6   5     1714.21     1697.36     60.59 o 
   9   6   5     1612.23     1683.04     91.61 o 
 -10   7   5      250.25      328.88     45.60 o 
  -9   7   5      950.06      989.10     63.92 o 
  -8   7   5      283.07      358.05     25.89 o 
  -7   7   5       36.17       30.57     11.29 o 
  -6   7   5     2575.99     2446.90     58.66 o 
  -5   7   5     2985.10     3022.31     64.32 o 
  -4   7   5      204.79      183.59     11.45 o 
  -3   7   5     6688.92     7152.15     56.31 o 
  -2   7   5       75.13       76.83      3.85 o 
  -1   7   5     1657.87     1590.03     16.28 o 
   0   7   5       19.77       37.47      3.77 o 
   1   7   5     2086.12     2106.92     17.96 o 
   2   7   5     9566.69     9583.10     67.82 o 
   3   7   5     4416.84     4487.38     58.21 o 
   4   7   5      593.83      639.32     19.70 o 
   5   7   5     1364.96     1338.55     29.84 o 
   6   7   5      684.83      667.83     22.49 o 
   7   7   5      840.05      852.69     26.90 o 
   8   7   5     3015.17     3073.74     81.43 o 
   9   7   5      881.98      879.28     51.88 o 
 -10   8   5      150.85      175.90     36.31 o 
  -9   8   5       53.43       45.88     15.72 o 
  -8   8   5      534.19      538.72     31.88 o 
  -7   8   5      145.94      131.81     17.52 o 
  -6   8   5       67.05       71.32     16.72 o 
  -5   8   5      114.05      141.88     15.57 o 
  -4   8   5      774.62      739.56     28.09 o 
  -3   8   5       54.82       66.35      4.47 o 
  -2   8   5      937.10      891.38     12.06 o 
  -1   8   5      840.64      898.57     11.29 o 
   0   8   5      646.26      662.20      9.15 o 
   1   8   5     4970.56     5060.35     40.42 o 
   2   8   5       17.61       18.49      2.93 o 
   3   8   5       89.59       91.07      9.21 o 
   4   8   5     2574.92     2527.91     42.30 o 
   5   8   5      326.99      292.99     15.43 o 
   6   8   5      101.67      107.37     13.68 o 
   7   8   5      520.86      486.22     21.70 o 
   8   8   5       18.23       29.57     15.89 o 
   9   8   5        2.19        6.23     16.32 o 
 -10   9   5      574.16      632.62     59.98 o 
  -9   9   5       32.64       42.29     15.60 o 
  -8   9   5      302.97      304.06     26.09 o 
  -7   9   5     1485.02     1570.95     50.26 o 
  -6   9   5        1.20       -8.12      9.20 o 
  -5   9   5      220.22      174.57     17.07 o 
  -4   9   5     3884.26     3862.34     54.99 o 
  -3   9   5     5360.56     5295.14     46.10 o 
  -2   9   5     4585.09     4687.54     36.44 o 
  -1   9   5     8274.51     8623.96     56.25 o 
   0   9   5     2783.17     2807.02     23.83 o 
   1   9   5     1799.14     1895.42     20.74 o 
   2   9   5      562.48      567.18     10.39 o 
   3   9   5     4047.03     3935.47     55.79 o 
   4   9   5     5603.49     5368.59     70.94 o 
   5   9   5     1631.61     1537.90     33.94 o 
   6   9   5     1279.13     1330.47     33.40 o 
   7   9   5     1265.33     1223.23     39.05 o 
   8   9   5     1609.08     1487.49     58.19 o 
   9   9   5      136.45      160.02     26.72 o 
  -9  10   5      571.15      560.68     36.33 o 
  -8  10   5     1193.94     1147.29     46.46 o 
  -7  10   5      114.00      173.85     40.26 o 
  -6  10   5     5721.73     5512.85    106.96 o 
  -5  10   5      379.87      357.55     40.75 o 
  -4  10   5       85.25      107.31      8.14 o 
  -3  10   5       51.45       44.92      4.86 o 
  -2  10   5     5060.98     5085.32     45.78 o 
  -1  10   5      494.42      530.14      9.72 o 
   0  10   5     9038.05     9074.20     67.24 o 
   1  10   5       19.93       21.36      3.92 o 
   2  10   5     2393.33     2312.11     26.30 o 
   3  10   5      856.16      908.37     26.11 o 
   4  10   5     2231.22     2100.07     39.93 o 
   5  10   5      743.76      722.71     26.16 o 
   6  10   5     1151.67     1183.75     33.94 o 
   7  10   5      244.99      253.45     21.35 o 
   8  10   5      729.87      679.56     42.35 o 
  -9  11   5     1719.51     1840.96     64.29 o 
  -8  11   5       15.38       39.07     21.32 o 
  -7  11   5     2688.13     2739.41     72.76 o 
  -6  11   5      565.95      546.92     31.17 o 
  -5  11   5     7423.79     7378.82    130.77 o 
  -4  11   5      860.80      840.29     26.80 o 
  -3  11   5     5589.30     5510.96     51.85 o 
  -2  11   5       13.41       18.12      4.10 o 
  -1  11   5     8630.90     8405.09     66.55 o 
   0  11   5       82.86       87.75      5.66 o 
   1  11   5     8733.56     8685.19     73.89 o 
   2  11   5      402.15      377.07     15.30 o 
   3  11   5     4208.75     4251.05     61.43 o 
   4  11   5        1.02        4.63      6.30 o 
   5  11   5     1386.48     1404.05     38.52 o 
   6  11   5     1026.54      965.37     34.82 o 
   7  11   5      484.09      466.01     27.53 o 
   8  11   5      428.06      443.29     36.34 o 
  -9  12   5       13.83        4.99     14.47 o 
  -8  12   5       18.15        6.71     12.82 o 
  -7  12   5      328.29      331.79     41.49 o 
  -6  12   5       39.69       18.78     11.46 o 
  -5  12   5       56.98       32.50     12.29 o 
  -4  12   5       89.02       93.20      8.38 o 
  -3  12   5      160.66      166.16      8.20 o 
  -2  12   5       55.39       51.64      5.57 o 
  -1  12   5      511.12      522.59     12.55 o 
   0  12   5       98.63      104.03      6.65 o 
   1  12   5     1085.53     1109.39     17.82 o 
   2  12   5        9.50        8.53      4.78 o 
   3  12   5     1327.20     1323.38     50.20 o 
   4  12   5      299.82      283.42     17.07 o 
   5  12   5        1.78        7.17      8.28 o 
   6  12   5       47.04       29.11     11.84 o 
   7  12   5        3.23        5.15     10.44 o 
   8  12   5       38.02       32.93     18.60 o 
  -8  13   5        6.97        8.17     13.47 o 
  -7  13   5     1896.13     1853.11    110.38 o 
  -6  13   5      232.79      209.73     22.56 o 
  -5  13   5      207.96      199.91     31.06 o 
  -4  13   5      813.78      865.76     27.38 o 
  -3  13   5     1164.22     1146.43     20.07 o 
  -2  13   5       16.81       19.99      5.23 o 
  -1  13   5      873.43      856.21     18.03 o 
   0  13   5      523.30      487.71     13.21 o 
   1  13   5      111.37      110.79      7.09 o 
   2  13   5       65.56       65.46      6.87 o 
   3  13   5     1173.02     1207.61     31.14 o 
   4  13   5      204.18      165.19     19.34 o 
   5  13   5        6.95       17.09     11.29 o 
   6  13   5        2.62        6.82     10.40 o 
   7  13   5       79.41       82.37     16.61 o 
  -8  14   5      475.24      482.63     52.33 o 
  -7  14   5       67.98       83.88     18.65 o 
  -6  14   5     4113.83     4151.02    141.39 o 
  -5  14   5      281.49      300.42     21.32 o 
  -4  14   5     4290.22     4323.65     73.70 o 
  -3  14   5       42.55       28.11      8.06 o 
  -2  14   5     5280.56     5154.20     74.16 o 
  -1  14   5      101.42      103.04      8.59 o 
   0  14   5     3904.85     3938.51     43.86 o 
   1  14   5      377.71      391.36     13.88 o 
   2  14   5     3373.73     3414.94     42.18 o 
   3  14   5      477.02      469.84     20.94 o 
   4  14   5      669.63      678.90     25.50 o 
   5  14   5      981.89      997.13     37.22 o 
   6  14   5     1839.19     1781.10     52.04 o 
   7  14   5     1210.42     1258.13     46.22 o 
  -7  15   5      185.93      192.16     30.29 o 
  -6  15   5      220.52      216.55     20.63 o 
  -5  15   5     1599.87     1609.64     45.13 o 
  -4  15   5       81.77      108.90     15.42 o 
  -3  15   5      335.84      343.34     18.14 o 
  -2  15   5        2.75       -2.95     10.08 o 
  -1  15   5     1504.84     1550.72     50.36 o 
   0  15   5      401.72      427.63     21.90 o 
   1  15   5     1253.13     1249.80     31.20 o 
   2  15   5      222.30      220.88     16.07 o 
   3  15   5        3.45        3.08      8.84 o 
   4  15   5      439.51      418.74     22.07 o 
   5  15   5      939.44      902.85     37.45 o 
   6  15   5     1407.59     1527.20     64.05 o 
  -7  16   5       24.36       56.83     19.17 o 
  -6  16   5      351.15      323.53     24.51 o 
  -5  16   5       87.02      107.97     15.50 o 
  -4  16   5      274.58      244.67     25.41 o 
  -3  16   5      166.21      121.30     34.96 o 
  -2  16   5       23.69       29.57     12.56 o 
  -1  16   5        8.46       15.49     11.75 o 
   0  16   5      916.93      949.47     31.87 o 
   1  16   5       21.66        8.38     12.04 o 
   2  16   5      119.24      119.86     16.20 o 
   3  16   5      232.00      217.64     17.49 o 
   4  16   5      285.17      305.75     24.55 o 
   5  16   5      989.22     1026.93     39.87 o 
  -6  17   5       51.59       31.78     13.82 o 
  -5  17   5       60.07       43.02     16.77 o 
  -4  17   5       41.83       26.00     14.12 o 
  -3  17   5      235.96      216.61     30.85 o 
  -2  17   5       66.64       55.78     15.65 o 
  -1  17   5      801.97      791.82     46.95 o 
   0  17   5      603.51      606.58     69.79 o 
   1  17   5      270.31      227.12     20.10 o 
   2  17   5      529.30      568.29     60.79 o 
   3  17   5     1141.94     1164.45     40.43 o 
   4  17   5       64.39       53.58     19.91 o 
  -5  18   5      159.36      180.36     46.71 o 
  -4  18   5      921.88      912.56     46.45 o 
  -3  18   5      101.21      122.89     21.32 o 
  -2  18   5       57.59       76.04     18.46 o 
  -1  18   5        0.29        8.06     20.21 o 
   0  18   5     1616.99     1697.55     85.94 o 
   1  18   5      167.50      187.72     20.17 o 
   2  18   5     1815.95     1919.41     52.63 o 
   3  18   5      150.49      173.94     20.94 o 
  -3  19   5      332.32      334.32     79.78 o 
  -2  19   5        1.42        0.36     13.15 o 
  -1  19   5     1464.11     1355.14     54.19 o 
   0  19   5      424.87      484.81     50.53 o 
   1  19   5     2469.32     2635.37     80.29 o 
   2  19   5        4.12       12.55     13.80 o 
 -11   0   6      160.69      162.26     35.57 o 
 -10   0   6      595.33      628.39     34.85 o 
  -9   0   6      283.42      300.07     23.80 o 
  -8   0   6     6602.10     6339.37    113.72 o 
  -7   0   6     1294.70     1262.29     39.29 o 
  -6   0   6    25205.30    25030.76    335.92 o 
  -5   0   6       16.20       15.00      6.96 o 
  -4   0   6    17888.91    17956.91    197.92 o 
  -3   0   6        7.55       -2.05      2.05 o 
  -2   0   6    67289.27    66545.28    500.65 o 
  -1   0   6      611.93      583.56     12.50 o 
   0   0   6    36143.94    34610.02    385.89 o 
   1   0   6      142.35      142.09      6.25 o 
   2   0   6    10315.46    10437.44     96.69 o 
   3   0   6     6860.76     7083.53     72.92 o 
   4   0   6    16060.17    15504.21    216.31 o 
   5   0   6       12.54        5.43      7.28 o 
   6   0   6     8984.74     8678.44    234.56 o 
   7   0   6      274.81      284.96     21.72 o 
   8   0   6      995.28     1085.31     62.60 o 
   9   0   6     1266.26     1346.81     72.30 o 
 -11   1   6       94.01       93.90     25.63 o 
 -10   1   6       22.86        8.72     10.17 o 
  -9   1   6      631.06      657.21     27.60 o 
  -8   1   6        1.36       -4.20      6.58 o 
  -7   1   6     5952.18     5855.76     73.29 o 
  -6   1   6      358.68      348.84     13.94 o 
  -5   1   6      294.81      293.04     16.87 o 
  -4   1   6      821.74      890.82     24.96 o 
  -3   1   6    15292.23    15870.49     95.63 o 
  -2   1   6    13209.13    13493.10     87.28 o 
  -1   1   6    10459.89    10440.85     66.47 o 
   0   1   6     2001.15     2201.09     18.32 o 
   1   1   6     1504.25     1603.41     12.46 o 
   2   1   6      173.91      153.34      4.13 o 
   3   1   6     5124.55     5148.21     39.38 o 
   4   1   6     8942.77     8950.52     84.72 o 
   5   1   6      420.73      457.33     16.38 o 
   6   1   6      280.46      265.58     14.23 o 
   7   1   6       19.81       27.42      7.90 o 
   8   1   6     1842.76     1971.11     82.95 o 
   9   1   6      160.42      165.39     23.08 o 
 -11   2   6      333.76      348.05     25.50 o 
 -10   2   6        9.86        7.76      9.98 o 
  -9   2   6       16.81        8.77      8.93 o 
  -8   2   6      179.06      190.04     19.02 o 
  -7   2   6      569.51      553.39     18.29 o 
  -6   2   6       57.62       53.80      6.99 o 
  -5   2   6     3479.49     3677.83     42.12 o 
  -4   2   6        2.72        1.72      2.30 o 
  -3   2   6     1055.29     1212.12     12.53 o 
  -2   2   6        0.05       -3.13      3.13 o 
  -1   2   6    12578.33    12605.12     85.31 o 
   0   2   6      404.40      421.04      5.97 o 
   1   2   6     2815.45     3096.28     21.46 o 
   2   2   6      236.95      253.58      5.11 o 
   3   2   6      856.48      927.65     12.89 o 
   4   2   6       46.56       49.54      5.69 o 
   5   2   6      541.28      533.26     17.52 o 
   6   2   6      655.48      664.33     20.76 o 
   7   2   6      780.76      827.43     48.49 o 
   8   2   6        9.33       -8.24      9.84 o 
   9   2   6      275.55      287.27     22.75 o 
 -11   3   6      754.82      755.84     43.22 o 
 -10   3   6      488.57      406.60     53.53 o 
  -9   3   6      515.17      543.59     26.29 o 
  -8   3   6     1213.38     1155.66     59.03 o 
  -7   3   6     4143.93     3962.49     55.88 o 
  -6   3   6       61.71       81.66      7.23 o 
  -5   3   6     2194.67     2151.94     29.56 o 
  -4   3   6     5598.83     5542.27     50.22 o 
  -3   3   6     7241.09     7467.59     44.70 o 
  -2   3   6     1251.32     1471.54     14.31 o 
  -1   3   6    24713.83    24815.29    156.83 o 
   0   3   6     1320.31     1470.80     12.98 o 
   1   3   6     7584.80     7613.39     46.38 o 
   2   3   6     1306.18     1413.50     13.73 o 
   3   3   6    15357.99    15508.25    102.34 o 
   4   3   6     3811.76     3683.46     45.90 o 
   5   3   6     2915.29     2937.26     44.59 o 
   6   3   6       72.60       71.90     11.50 o 
   7   3   6     1844.99     1831.21     44.22 o 
   8   3   6      708.68      666.73     33.74 o 
   9   3   6      746.41      800.65     28.91 o 
 -11   4   6      189.39      180.40     25.36 o 
 -10   4   6     1086.29     1101.08     46.42 o 
  -9   4   6      695.42      646.73     34.83 o 
  -8   4   6     3754.16     3866.04     84.88 o 
  -7   4   6     1486.83     1573.43     36.57 o 
  -6   4   6    10021.21    10148.38    107.31 o 
  -5   4   6       37.69       36.96      5.60 o 
  -4   4   6       14.26       32.92      6.80 o 
  -3   4   6        5.34        5.79      1.88 o 
  -2   4   6     8476.67     8243.62     52.19 o 
  -1   4   6     2476.32     2479.85     22.09 o 
   0   4   6     6356.50     6236.35     38.72 o 
   1   4   6     2003.68     2085.39     16.03 o 
   2   4   6       22.06       18.66      2.41 o 
   3   4   6    13391.90    13416.41    129.36 o 
   4   4   6     5472.16     5375.44     96.30 o 
   5   4   6     3354.91     3375.75     44.26 o 
   6   4   6      537.47      556.91     20.34 o 
   7   4   6     1297.98     1339.91     32.78 o 
   8   4   6      237.18      204.93     16.55 o 
   9   4   6     3976.67     4136.57     92.12 o 
 -11   5   6      315.68      305.51     30.84 o 
 -10   5   6      551.18      528.21     35.23 o 
  -9   5   6     2678.29     2681.62    105.57 o 
  -8   5   6     1342.94     1415.34     48.23 o 
  -7   5   6     5085.65     5183.55     79.24 o 
  -6   5   6      922.47      913.48     26.39 o 
  -5   5   6      584.07      600.01     16.41 o 
  -4   5   6      706.15      674.24     12.28 o 
  -3   5   6    11005.12    10697.56     65.78 o 
  -2   5   6     1946.04     2015.43     17.21 o 
  -1   5   6    20941.69    20856.86    129.68 o 
   0   5   6      177.08      174.96      4.21 o 
   1   5   6     4842.12     4970.53     30.62 o 
   2   5   6      104.89      123.36      4.96 o 
   3   5   6    15110.11    14933.08    124.22 o 
   4   5   6     3658.29     3731.95     46.23 o 
   5   5   6     5307.90     5255.35     67.96 o 
   6   5   6       77.49       70.38     11.50 o 
   7   5   6       74.95       91.22     14.64 o 
   8   5   6      942.40     1000.29     36.19 o 
   9   5   6     1343.88     1408.49     55.49 o 
 -10   6   6        4.55      -10.36     11.27 o 
  -9   6   6     1995.14     2140.71     89.55 o 
  -8   6   6       12.02       24.31     12.57 o 
  -7   6   6      276.39      261.83     16.77 o 
  -6   6   6       40.14       44.20      9.02 o 
  -5   6   6       15.05       -4.42      4.42 o 
  -4   6   6       85.05       92.37      5.96 o 
  -3   6   6     6899.52     6953.73     51.10 o 
  -2   6   6       32.14       18.94      2.52 o 
  -1   6   6       21.10        0.88      2.30 o 
   0   6   6     1823.95     1857.77     17.62 o 
   1   6   6     3432.35     3367.25     22.95 o 
   2   6   6        1.33       -1.01      2.30 o 
   3   6   6      516.18      494.23     14.53 o 
   4   6   6      295.92      292.66     12.14 o 
   5   6   6     1365.33     1345.69     29.92 o 
   6   6   6      450.62      462.57     28.05 o 
   7   6   6      256.72      276.38     20.32 o 
   8   6   6      155.94      158.25     18.47 o 
   9   6   6       14.94        7.82     15.57 o 
 -10   7   6       65.11       55.59     19.17 o 
  -9   7   6       71.91       81.47     18.53 o 
  -8   7   6      387.97      393.69     22.19 o 
  -7   7   6      680.16      664.21     25.32 o 
  -6   7   6     2498.71     2451.72     48.36 o 
  -5   7   6     5162.80     5121.04     75.56 o 
  -4   7   6     1621.71     1565.85     28.70 o 
  -3   7   6      839.25      913.45     15.17 o 
  -2   7   6       53.07       78.07      4.49 o 
  -1   7   6     3573.69     3615.99     27.61 o 
   0   7   6     2247.41     2185.26     18.79 o 
   1   7   6     2320.75     2378.38     20.63 o 
   2   7   6        7.31       11.65      4.00 o 
   3   7   6      521.27      518.15     17.18 o 
   4   7   6     4123.10     3972.06     56.33 o 
   5   7   6      171.74      177.33     20.35 o 
   6   7   6     1040.65     1017.17     46.03 o 
   7   7   6      720.97      682.66     29.87 o 
   8   7   6      848.11      981.64     77.97 o 
   9   7   6       11.15       -8.10     16.13 o 
 -10   8   6     1056.24     1065.32     50.00 o 
  -9   8   6      659.74      602.13     37.15 o 
  -8   8   6     1369.20     1531.07     50.07 o 
  -7   8   6       15.21        0.05     10.00 o 
  -6   8   6    12006.50    11936.15    150.42 o 
  -5   8   6        0.61       -5.06      5.78 o 
  -4   8   6    17889.62    18216.47    177.66 o 
  -3   8   6       52.06       48.19      4.04 o 
  -2   8   6    16071.21    15710.10    103.11 o 
  -1   8   6     3104.80     3163.07     26.62 o 
   0   8   6    14583.31    13950.27     98.79 o 
   1   8   6        2.72        5.45      2.49 o 
   2   8   6     7060.69     7036.16     56.45 o 
   3   8   6      653.29      659.35     22.85 o 
   4   8   6     7588.11     7232.77     87.79 o 
   5   8   6     1162.10     1147.61     33.57 o 
   6   8   6     2461.52     2429.00     61.23 o 
   7   8   6      106.00      104.05     16.45 o 
   8   8   6     1582.60     1534.17     96.91 o 
   9   8   6      351.42      298.37     31.93 o 
 -10   9   6      188.60      152.78     25.38 o 
  -9   9   6     1253.58     1169.37     41.46 o 
  -8   9   6        0.46       11.99      9.67 o 
  -7   9   6      980.08     1033.51     33.32 o 
  -6   9   6      116.76      130.07     20.06 o 
  -5   9   6     1731.04     1755.77     39.88 o 
  -4   9   6      412.51      453.51     10.50 o 
  -3   9   6     9143.98     8885.29     70.47 o 
  -2   9   6      116.77       97.42      5.36 o 
  -1   9   6     9369.97     9648.28     64.14 o 
   0   9   6        4.61       16.72      4.37 o 
   1   9   6      763.50      775.82     11.98 o 
   2   9   6     1643.50     1611.00     20.91 o 
   3   9   6     2400.20     2337.08     40.97 o 
   4   9   6      979.89      958.97     26.33 o 
   5   9   6     1870.64     1777.30     44.78 o 
   6   9   6      441.46      473.21     21.28 o 
   7   9   6       40.45       40.93     13.26 o 
   8   9   6     1092.17     1067.72     50.22 o 
  -9  10   6      418.23      440.11     26.84 o 
  -8  10   6      337.53      333.03     22.84 o 
  -7  10   6     1541.30     1525.46     41.93 o 
  -6  10   6      144.77      132.76     14.46 o 
  -5  10   6        1.52        1.99      6.27 o 
  -4  10   6        2.21        0.74      3.57 o 
  -3  10   6       50.61       77.03      5.84 o 
  -2  10   6        7.96        8.11      3.55 o 
  -1  10   6    13650.03    13290.71     85.35 o 
   0  10   6      400.53      410.31      9.71 o 
   1  10   6      816.25      740.83     13.33 o 
   2  10   6      282.86      275.33     10.30 o 
   3  10   6      512.70      499.78     18.90 o 
   4  10   6      238.37      218.63     14.64 o 
   5  10   6        0.90       12.53      9.95 o 
   6  10   6       51.60       62.58     11.49 o 
   7  10   6      394.88      457.01    106.39 o 
   8  10   6        0.59       10.69     16.81 o 
  -9  11   6       76.93       91.55     16.89 o 
  -8  11   6      909.29      859.34     34.14 o 
  -7  11   6      991.71     1089.36     36.02 o 
  -6  11   6      495.03      497.18     29.19 o 
  -5  11   6     2362.61     2527.27     52.01 o 
  -4  11   6      777.31      737.64     15.75 o 
  -3  11   6       73.49       85.59      7.16 o 
  -2  11   6        5.89        4.83      3.75 o 
  -1  11   6     2764.74     2751.48     27.65 o 
   0  11   6      383.11      384.05     10.29 o 
   1  11   6     5462.71     5326.07     47.16 o 
   2  11   6       25.88       23.87      4.92 o 
   3  11   6      890.55      911.45     37.21 o 
   4  11   6      397.04      361.89     18.13 o 
   5  11   6      740.18      773.21     26.42 o 
   6  11   6        9.01       11.54      8.23 o 
   7  11   6      453.32      457.90     48.31 o 
   8  11   6      257.52      261.75     31.68 o 
  -9  12   6      887.42      860.15     50.45 o 
  -8  12   6     1331.19     1301.23     42.45 o 
  -7  12   6       45.20       43.32     12.51 o 
  -6  12   6     1382.20     1278.47     37.91 o 
  -5  12   6      311.68      328.20     20.33 o 
  -4  12   6     2381.80     2350.13     32.83 o 
  -3  12   6      610.01      613.36     14.27 o 
  -2  12   6      401.82      420.96     11.53 o 
  -1  12   6     1435.72     1318.19     27.42 o 
   0  12   6     3123.49     3164.70     33.45 o 
   1  12   6      294.60      290.61     10.52 o 
   2  12   6     4820.43     4794.21     51.25 o 
   3  12   6     1178.42     1183.73     30.63 o 
   4  12   6      406.22      436.05     20.49 o 
   5  12   6     1866.67     1965.84     43.12 o 
   6  12   6      341.39      268.40     22.22 o 
   7  12   6     1540.71     1639.26     50.17 o 
  -8  13   6      195.55      189.88     20.50 o 
  -7  13   6      529.08      548.62     37.00 o 
  -6  13   6      443.04      472.55     25.34 o 
  -5  13   6     2922.21     2979.92     60.33 o 
  -4  13   6        8.12        5.26      4.63 o 
  -3  13   6     3622.69     3545.83     40.10 o 
  -2  13   6      258.67      238.95     10.96 o 
  -1  13   6      568.54      557.56     15.52 o 
   0  13   6      425.55      429.87     12.60 o 
   1  13   6     5189.11     5049.53     50.96 o 
   2  13   6      946.17      944.19     20.10 o 
   3  13   6      964.68     1013.51     35.59 o 
   4  13   6        2.14       -6.87      9.88 o 
   5  13   6      590.87      580.77     25.03 o 
   6  13   6      785.28      803.81     46.77 o 
   7  13   6      717.94      830.31     37.28 o 
  -8  14   6       64.17       54.54     14.52 o 
  -7  14   6      422.97      458.23     32.81 o 
  -6  14   6       59.32       62.93     23.41 o 
  -5  14   6        4.36       -2.83      8.88 o 
  -4  14   6      499.35      493.88     24.33 o 
  -3  14   6      663.63      654.31     22.60 o 
  -2  14   6      233.05      248.35     15.01 o 
  -1  14   6      363.43      435.91     15.92 o 
   0  14   6      692.53      679.51     19.53 o 
   1  14   6     1141.97     1120.24     29.39 o 
   2  14   6      503.17      525.29     14.94 o 
   3  14   6        3.99       -3.66      8.33 o 
   4  14   6      670.51      671.32     25.44 o 
   5  14   6      178.93      183.59     17.45 o 
   6  14   6      319.72      334.98     26.07 o 
  -7  15   6      116.81       87.51     18.22 o 
  -6  15   6       78.31       56.23     16.27 o 
  -5  15   6     1913.15     1963.43     50.11 o 
  -4  15   6      114.93      111.11     22.39 o 
  -3  15   6      128.73      149.61     42.02 o 
  -2  15   6      117.42      112.90     17.64 o 
  -1  15   6      628.47      582.46     31.19 o 
   0  15   6      321.23      266.27     35.82 o 
   1  15   6      376.26      379.43     21.08 o 
   2  15   6        0.24        3.33      7.89 o 
   3  15   6       67.34       66.71     11.76 o 
   4  15   6      607.09      597.80     25.91 o 
   5  15   6      534.38      533.82     37.20 o 
   6  15   6      426.17      416.09     29.38 o 
  -6  16   6      995.53      974.18     38.03 o 
  -5  16   6        8.91        4.70     10.54 o 
  -4  16   6     4106.08     4048.62     95.94 o 
  -3  16   6        4.15        3.99     10.65 o 
  -2  16   6     2386.42     2547.76     96.04 o 
  -1  16   6      816.57      824.73     37.83 o 
   0  16   6     2486.87     2501.05     99.82 o 
   1  16   6      145.10      145.11     32.00 o 
   2  16   6     1251.08     1232.76     39.66 o 
   3  16   6       57.01       61.67     15.97 o 
   4  16   6     1211.06     1367.13     38.29 o 
   5  16   6      378.77      410.10     37.03 o 
  -6  17   6        0.93       -1.74     10.95 o 
  -5  17   6     1803.81     1865.68     89.72 o 
  -4  17   6       20.73       27.57     13.88 o 
  -3  17   6      997.20     1073.68     77.19 o 
  -2  17   6       57.88       80.84     16.92 o 
  -1  17   6      925.13      982.31     47.41 o 
   0  17   6        3.56       19.64     21.11 o 
   1  17   6     3388.29     3382.98     69.89 o 
   2  17   6      437.72      491.41     27.92 o 
   3  17   6      551.11      566.49     32.05 o 
   4  17   6      124.63      141.71     20.06 o 
  -5  18   6        0.11        8.46     19.80 o 
  -4  18   6      123.73      108.07     20.76 o 
  -3  18   6       68.97       50.03     23.29 o 
  -2  18   6       20.01        5.92     12.84 o 
  -1  18   6      132.84      108.28     32.04 o 
   0  18   6        0.29      -16.10     16.10 o 
   1  18   6      218.09      194.31     26.96 o 
   2  18   6       41.81       36.34     14.34 o 
   3  18   6       11.20        6.15     11.35 o 
  -3  19   6        2.72       10.89     13.82 o 
  -2  19   6        0.26      -10.94     10.94 o 
  -1  19   6      391.40      411.69     48.88 o 
   0  19   6       18.19       52.25     28.43 o 
   1  19   6      374.27      437.77     36.32 o 
 -11   1   7     1404.57     1356.28     66.71 o 
 -10   1   7        0.77       -7.62      7.62 o 
  -9   1   7      576.64      575.55     21.88 o 
  -8   1   7     1637.41     1538.09     33.25 o 
  -7   1   7     8739.57     8672.75     99.39 o 
  -6   1   7        5.97       -0.67      4.43 o 
  -5   1   7     3412.77     3469.69     46.83 o 
  -4   1   7       45.60       53.96      4.75 o 
  -3   1   7     5225.08     5519.82     38.02 o 
  -2   1   7     3347.01     3404.70     27.46 o 
  -1   1   7     6988.04     6796.23     48.53 o 
   0   1   7     3519.50     3770.35     27.85 o 
   1   1   7     1534.89     1532.76     13.07 o 
   2   1   7     1992.74     1940.85     18.46 o 
   3   1   7     2740.00     2707.59     37.48 o 
   4   1   7      244.11      264.29     16.10 o 
   5   1   7      378.02      382.13     15.98 o 
   6   1   7     1617.76     1651.32     34.70 o 
   7   1   7       75.06       64.66     13.89 o 
   8   1   7      389.69      433.88     24.37 o 
   9   1   7       38.09       58.42     19.45 o 
 -11   2   7      550.61      536.64     30.52 o 
 -10   2   7      524.90      500.71     27.19 o 
  -9   2   7       43.84       31.30     10.57 o 
  -8   2   7     8239.27     8146.64     97.87 o 
  -7   2   7     1055.29      999.57     25.03 o 
  -6   2   7     6949.42     7080.36     82.41 o 
  -5   2   7       11.14       16.54      4.34 o 
  -4   2   7    16012.06    16060.77    127.83 o 
  -3   2   7       22.56       29.20      2.59 o 
  -2   2   7    31642.75    30588.63    177.04 o 
  -1   2   7     2553.87     2543.55     22.58 o 
   0   2   7     4447.24     4323.69     32.92 o 
   1   2   7     1807.67     1881.23     14.91 o 
   2   2   7     7918.63     7779.81     51.06 o 
   3   2   7     6232.32     6498.25     64.82 o 
   4   2   7     5399.65     5483.03     67.52 o 
   5   2   7     5354.80     5585.44     70.84 o 
   6   2   7     1366.90     1382.22     31.98 o 
   7   2   7      304.96      315.09     20.35 o 
   8   2   7      944.80      892.41     33.34 o 
   9   2   7     2185.09     2441.98     59.39 o 
 -11   3   7      233.62      201.33     26.39 o 
 -10   3   7       16.72       19.95     14.15 o 
  -9   3   7       47.86       34.92     10.82 o 
  -8   3   7      677.94      673.74     26.39 o 
  -7   3   7     4530.65     4593.12     62.35 o 
  -6   3   7       26.25       21.56      5.72 o 
  -5   3   7      410.16      426.53     13.69 o 
  -4   3   7      413.73      394.37      9.91 o 
  -3   3   7     4618.66     4972.82     34.13 o 
  -2   3   7      415.30      319.82      6.32 o 
  -1   3   7    19958.19    19843.14    128.13 o 
   0   3   7     1158.63     1091.48     10.29 o 
   1   3   7     7496.63     7852.03     48.39 o 
   2   3   7     1888.38     1900.05     17.63 o 
   3   3   7     8898.16     9084.22     78.57 o 
   4   3   7     3324.50     3327.72     42.87 o 
   5   3   7     7211.63     7135.23     85.00 o 
   6   3   7      393.64      350.64     19.77 o 
   7   3   7      685.13      638.29     45.04 o 
   8   3   7      755.80      773.19     31.67 o 
   9   3   7      503.61      495.14     24.91 o 
 -11   4   7      119.69      112.70     21.94 o 
 -10   4   7        1.28       -0.55     12.33 o 
  -9   4   7        0.68        1.63     11.22 o 
  -8   4   7      164.63      163.96     19.14 o 
  -7   4   7     1692.59     1776.76     39.01 o 
  -6   4   7       57.01       40.37      6.82 o 
  -5   4   7     1378.20     1375.13     25.59 o 
  -4   4   7      118.48      131.48      6.15 o 
  -3   4   7       89.78       59.61      3.26 o 
  -2   4   7        7.56       13.67      2.46 o 
  -1   4   7      116.58      128.06      4.86 o 
   0   4   7      763.37      779.41      8.38 o 
   1   4   7       18.26        6.77      2.50 o 
   2   4   7       55.37       65.69      3.80 o 
   3   4   7     2032.97     1891.30     32.21 o 
   4   4   7       25.13       18.32      4.00 o 
   5   4   7       24.45       20.00      7.16 o 
   6   4   7      214.67      214.04     21.19 o 
   7   4   7       13.69        7.57      9.15 o 
   8   4   7       57.86       40.40     13.33 o 
   9   4   7       80.98      107.30     18.40 o 
 -11   5   7      552.23      568.17     38.85 o 
 -10   5   7       40.67       46.24     21.07 o 
  -9   5   7      478.46      468.29     36.68 o 
  -8   5   7      587.10      564.59     30.64 o 
  -7   5   7     1568.41     1586.53     37.85 o 
  -6   5   7     1066.27     1041.43     23.53 o 
  -5   5   7      693.84      676.55     22.80 o 
  -4   5   7     1422.92     1386.95     18.16 o 
  -3   5   7     2966.05     2844.57     25.68 o 
  -2   5   7     1355.76     1528.25     15.37 o 
  -1   5   7    14595.05    15212.63    101.40 o 
   0   5   7    18684.44    18960.90    101.55 o 
   1   5   7     7031.48     7004.55     47.49 o 
   2   5   7      629.94      625.10     11.61 o 
   3   5   7     8497.17     8326.17     81.56 o 
   4   5   7     2989.75     2898.59     40.02 o 
   5   5   7     1205.15     1169.10     36.56 o 
   6   5   7     2725.02     2735.51     55.85 o 
   7   5   7     1326.87     1269.82     38.68 o 
   8   5   7      409.17      398.16     25.23 o 
   9   5   7      717.77      689.70     50.20 o 
 -10   6   7     1022.09      931.20     51.10 o 
  -9   6   7      211.03      228.00     27.69 o 
  -8   6   7     2011.29     2040.15     63.55 o 
  -7   6   7     1255.95     1277.17     34.25 o 
  -6   6   7     5283.67     5401.75     80.30 o 
  -5   6   7        0.30       -3.59      4.43 o 
  -4   6   7     9134.09     9241.46     67.81 o 
  -3   6   7      337.39      345.62      7.97 o 
  -2   6   7     7635.13     7268.27     49.58 o 
  -1   6   7     1701.01     1749.38     17.10 o 
   0   6   7    12951.96    12740.32     69.71 o 
   1   6   7      613.44      646.15      9.41 o 
   2   6   7     7524.50     7476.39     57.32 o 
   3   6   7      709.14      723.56     25.21 o 
   4   6   7     3446.97     3476.91     51.76 o 
   5   6   7     3452.24     3487.34     63.19 o 
   6   6   7     1558.96     1487.36     68.12 o 
   7   6   7       59.80       54.18     13.77 o 
   8   6   7     1117.69     1027.62     38.28 o 
   9   6   7      773.94      803.27     44.67 o 
 -10   7   7      130.01      149.40     23.64 o 
  -9   7   7     1744.44     1755.13     59.30 o 
  -8   7   7      206.26      214.19     40.71 o 
  -7   7   7     5686.42     5639.63     87.20 o 
  -6   7   7     1058.78     1064.29     30.59 o 
  -5   7   7     6331.85     6247.31     87.70 o 
  -4   7   7      656.67      659.24      9.33 o 
  -3   7   7     3102.10     3092.61     28.52 o 
  -2   7   7      632.13      639.76     10.69 o 
  -1   7   7    14572.39    14473.75     87.45 o 
   0   7   7      440.68      457.15      7.86 o 
   1   7   7     1857.31     1942.06     18.25 o 
   2   7   7       69.45       71.29     10.44 o 
   3   7   7      390.46      430.24     15.37 o 
   4   7   7     1486.86     1512.53     41.11 o 
   5   7   7     2213.12     2119.67     40.18 o 
   6   7   7      747.21      750.79     29.97 o 
   7   7   7        1.52       12.66     11.22 o 
   8   7   7     1697.48     1651.65     51.94 o 
 -10   8   7        3.92        0.01     14.89 o 
  -9   8   7      202.32      212.15     57.26 o 
  -8   8   7       53.47       41.89     20.27 o 
  -7   8   7       58.03       43.57     10.33 o 
  -6   8   7       10.71        7.62      7.81 o 
  -5   8   7     4407.57     4182.91     67.34 o 
  -4   8   7       22.08       25.62      3.81 o 
  -3   8   7     2404.56     2376.59     24.41 o 
  -2   8   7        2.80       11.90      3.14 o 
  -1   8   7     2870.77     2749.70     23.69 o 
   0   8   7      199.28      204.94      6.68 o 
   1   8   7     1747.03     1588.61     19.00 o 
   2   8   7       48.84       46.05      5.19 o 
   3   8   7      617.01      532.07     18.68 o 
   4   8   7      347.75      362.73     18.31 o 
   5   8   7      445.86      464.52     19.64 o 
   6   8   7      197.76      190.20     18.52 o 
   7   8   7        4.70       11.46     11.61 o 
   8   8   7        0.39       -1.53     16.01 o 
 -10   9   7        4.90       20.09     14.80 o 
  -9   9   7      769.08      772.08     42.28 o 
  -8   9   7     1550.87     1535.40     43.14 o 
  -7   9   7      717.37      719.04     29.41 o 
  -6   9   7       39.79       44.28     10.05 o 
  -5   9   7     2279.72     2316.41     54.95 o 
  -4   9   7     1048.21     1100.51     39.32 o 
  -3   9   7     5002.61     4865.29     44.49 o 
  -2   9   7     1558.97     1551.37     19.25 o 
  -1   9   7       68.70       54.29      4.23 o 
   0   9   7      353.34      327.60      9.84 o 
   1   9   7      617.56      572.09     12.51 o 
   2   9   7     3684.22     3787.00     47.78 o 
   3   9   7     1392.55     1398.98     31.36 o 
   4   9   7      204.21      189.52     14.81 o 
   5   9   7        5.53        2.93      7.48 o 
   6   9   7      368.34      337.67     22.90 o 
   7   9   7      314.16      360.04     24.98 o 
   8   9   7       41.94       40.43     18.96 o 
  -9  10   7      239.41      238.85     21.56 o 
  -8  10   7     3353.62     3277.95     67.63 o 
  -7  10   7      201.91      189.71     17.36 o 
  -6  10   7     4412.67     4197.07     72.79 o 
  -5  10   7      247.57      262.96     17.36 o 
  -4  10   7     8325.16     8252.04     88.22 o 
  -3  10   7       44.40       47.69      5.35 o 
  -2  10   7     5652.37     5522.29     46.31 o 
  -1  10   7     1273.64     1208.99     15.55 o 
   0  10   7     4415.91     4195.84     39.14 o 
   1  10   7     2648.11     2555.41     30.24 o 
   2  10   7     5799.00     5768.63     60.49 o 
   3  10   7     1495.91     1411.66     32.23 o 
   4  10   7      851.16      823.38     25.25 o 
   5  10   7     3010.82     3009.96     53.20 o 
   6  10   7      691.55      751.85     31.76 o 
   7  10   7     1519.77     1547.14     47.39 o 
   8  10   7      313.88      291.21     61.41 o 
  -9  11   7      507.70      465.02     28.19 o 
  -8  11   7        5.82        7.24     10.21 o 
  -7  11   7     1098.15     1070.21     44.17 o 
  -6  11   7      250.36      267.53     41.33 o 
  -5  11   7      282.36      341.16     19.51 o 
  -4  11   7        0.17       -4.01      4.01 o 
  -3  11   7     1937.58     1987.51     26.94 o 
  -2  11   7        0.66        2.86      3.88 o 
  -1  11   7     7887.89     7636.55     67.51 o 
   0  11   7      410.27      384.73     12.51 o 
   1  11   7     4303.83     4261.71     43.89 o 
   2  11   7     1337.84     1352.89     22.51 o 
   3  11   7     1972.01     1862.31     38.51 o 
   4  11   7      478.13      517.05     21.87 o 
   5  11   7     1916.73     1945.61     42.57 o 
   6  11   7      153.09      150.53     15.69 o 
   7  11   7      874.58      805.45     45.33 o 
  -9  12   7       90.45       72.85     15.60 o 
  -8  12   7      179.74      161.99     20.98 o 
  -7  12   7      354.85      310.64     22.42 o 
  -6  12   7      154.91      138.05     16.07 o 
  -5  12   7     2028.09     1955.20     46.33 o 
  -4  12   7      683.58      640.81     16.31 o 
  -3  12   7     4755.68     4726.26     48.41 o 
  -2  12   7       43.02       27.73      5.67 o 
  -1  12   7        0.07       -2.56      4.33 o 
   0  12   7      122.34      120.25      7.16 o 
   1  12   7      454.10      493.09     15.31 o 
   2  12   7      271.34      260.14     12.07 o 
   3  12   7     2582.85     2543.94     47.37 o 
   4  12   7      214.99      200.88     15.82 o 
   5  12   7       22.25       27.70     12.37 o 
   6  12   7      247.54      223.33     18.55 o 
   7  12   7      126.48      143.86     28.34 o 
  -8  13   7       26.75       35.38     12.97 o 
  -7  13   7        1.28       -8.35      8.35 o 
  -6  13   7      335.65      346.04     22.86 o 
  -5  13   7      552.54      581.78     25.71 o 
  -4  13   7      350.34      344.62     14.00 o 
  -3  13   7     3643.15     3704.26     45.88 o 
  -2  13   7       11.89       22.80      5.70 o 
  -1  13   7        4.52        1.94      4.85 o 
   0  13   7     1808.54     1830.62     29.01 o 
   1  13   7     3713.66     3593.86     40.70 o 
   2  13   7      722.42      719.40     20.49 o 
   3  13   7     1807.19     1822.98     41.67 o 
   4  13   7     1795.57     1773.93     40.89 o 
   5  13   7       64.41       53.62     11.77 o 
   6  13   7      796.70      874.38     61.94 o 
  -8  14   7      696.83      706.09     34.41 o 
  -7  14   7      200.52      156.54     19.13 o 
  -6  14   7     1003.38     1021.21     36.24 o 
  -5  14   7       15.56       13.25     16.93 o 
  -4  14   7     3223.06     3124.96     97.00 o 
  -3  14   7       67.05       61.71     10.19 o 
  -2  14   7     1549.98     1569.63     40.43 o 
  -1  14   7       35.41       17.76     10.64 o 
   0  14   7     1795.88     1803.93     72.99 o 
   1  14   7     1052.68     1069.27     25.26 o 
   2  14   7     3015.64     3116.99     56.66 o 
   3  14   7        1.10       -1.71      8.22 o 
   4  14   7      568.90      528.38     24.42 o 
   5  14   7      262.23      274.85     20.08 o 
   6  14   7     1635.63     1625.54     51.09 o 
  -7  15   7     1249.95     1225.36     42.53 o 
  -6  15   7       89.61       88.39     17.63 o 
  -5  15   7     2717.54     2660.72     59.70 o 
  -4  15   7        6.08       -6.11     14.67 o 
  -3  15   7     2743.52     2633.57     70.88 o 
  -2  15   7      273.64      276.12     25.06 o 
  -1  15   7     1112.31     1092.74     41.73 o 
   0  15   7       37.03       51.51     22.76 o 
   1  15   7     1063.63     1091.27     43.02 o 
   2  15   7      606.82      633.14     24.59 o 
   3  15   7      663.99      635.25     31.32 o 
   4  15   7      197.70      182.63     25.15 o 
   5  15   7      496.89      491.07     37.37 o 
  -6  16   7        6.70        7.64     11.54 o 
  -5  16   7      972.04     1103.58    136.14 o 
  -4  16   7      207.58      206.31     25.16 o 
  -3  16   7      107.44       65.44     28.55 o 
  -2  16   7       22.01        1.84     10.32 o 
  -1  16   7      670.66      664.99     52.01 o 
   0  16   7      216.86      244.42     36.15 o 
   1  16   7      289.73      303.88     26.20 o 
   2  16   7       26.24       27.43     12.91 o 
   3  16   7      965.67      933.21     31.26 o 
   4  16   7       27.45       25.56     14.11 o 
   5  16   7      250.52      254.89     24.68 o 
  -5  17   7      268.93      298.69     31.09 o 
  -4  17   7        8.75        3.95     13.38 o 
  -3  17   7      807.67      822.15     51.96 o 
  -2  17   7      136.61      143.92     20.93 o 
  -1  17   7       62.43       53.24     25.63 o 
   0  17   7       16.42       37.63     22.51 o 
   1  17   7      367.81      250.58     40.34 o 
   2  17   7       82.25       63.64     17.92 o 
   3  17   7      151.78      153.72     20.21 o 
   4  17   7        0.67        5.20     10.63 o 
  -4  18   7      650.73      670.27     41.49 o 
  -3  18   7        0.83       -6.97     15.49 o 
  -2  18   7     1339.37     1217.25     75.50 o 
  -1  18   7        4.98       -6.16     20.95 o 
   0  18   7     1854.68     1813.31     89.72 o 
   1  18   7      862.92      878.95     45.60 o 
   2  18   7      713.08      803.14     42.92 o 
  -2  19   7      211.58      199.73     40.18 o 
  -1  19   7      518.85      410.05     49.95 o 
   0  19   7       28.00       39.93     27.28 o 
   1  19   7     1412.38     1386.09     81.17 o 
 -11   0   8     1024.86     1070.02     73.20 o 
 -10   0   8        8.15       13.76     12.71 o 
  -9   0   8       57.03       50.63     14.47 o 
  -8   0   8     2071.86     2006.46     55.34 o 
  -7   0   8      431.65      406.57     24.15 o 
  -6   0   8    10680.96    10653.80    162.36 o 
  -5   0   8      219.13      214.88     15.91 o 
  -4   0   8     2002.96     1977.01     27.04 o 
  -3   0   8       32.75       49.31      6.64 o 
  -2   0   8    22823.55    22233.14    189.30 o 
  -1   0   8     2208.20     2167.62     30.82 o 
   0   0   8     2648.56     2413.75     25.37 o 
   1   0   8     5046.48     4949.04     46.39 o 
   2   0   8      581.06      592.99     14.58 o 
   3   0   8     3424.29     3451.50     68.25 o 
   4   0   8     5899.87     6105.77    180.38 o 
   5   0   8    12662.04    12965.85    195.40 o 
   6   0   8     2016.24     2217.48    112.76 o 
   7   0   8      492.30      483.03     29.84 o 
   8   0   8      388.70      454.99     44.37 o 
   9   0   8      701.38      736.13     59.56 o 
 -11   1   8     2006.85     2024.34     55.30 o 
 -10   1   8      268.79      299.70     22.11 o 
  -9   1   8      539.05      563.03     22.14 o 
  -8   1   8       11.17        1.60      6.27 o 
  -7   1   8     6668.61     6616.86     81.73 o 
  -6   1   8     3433.17     3430.21     49.60 o 
  -5   1   8     9767.99     9879.17    105.13 o 
  -4   1   8      954.98     1037.56     12.06 o 
  -3   1   8     2320.07     2510.96     21.34 o 
  -2   1   8     1272.51     1157.06     12.29 o 
  -1   1   8    15339.87    15101.86     94.10 o 
   0   1   8        8.99       19.15      2.58 o 
   1   1   8     8121.32     7938.40     47.00 o 
   2   1   8     5041.23     5004.05     42.62 o 
   3   1   8     3663.69     3608.54     49.67 o 
   4   1   8     2026.05     2020.06     35.78 o 
   5   1   8     7402.35     7612.31     90.94 o 
   6   1   8     2540.02     2521.90     45.01 o 
   7   1   8      957.05     1019.27     34.37 o 
   8   1   8      457.37      448.81     25.96 o 
   9   1   8      330.43      289.22     29.85 o 
 -11   2   8        0.45        1.31     11.21 o 
 -10   2   8        8.25       21.95     13.07 o 
  -9   2   8        4.87        0.68      6.60 o 
  -8   2   8       69.41       77.61     11.16 o 
  -7   2   8      980.15      990.31     25.29 o 
  -6   2   8       61.65       81.03      8.78 o 
  -5   2   8      398.56      405.11     12.38 o 
  -4   2   8        5.77        5.39      1.84 o 
  -3   2   8      262.30      261.22      6.40 o 
  -2   2   8       32.56       32.21      2.85 o 
  -1   2   8      535.01      561.65      9.27 o 
   0   2   8      147.99      158.98      4.76 o 
   1   2   8      783.28      772.44      9.07 o 
   2   2   8     1449.41     1481.47     15.79 o 
   3   2   8      185.26      170.92     13.90 o 
   4   2   8      317.20      315.53     15.57 o 
   5   2   8      628.55      665.06     21.14 o 
   6   2   8      147.29      128.99     26.82 o 
   7   2   8      337.71      360.40     22.20 o 
   8   2   8      242.12      263.00     21.54 o 
   9   2   8      161.28       98.93     23.45 o 
 -11   3   8      839.67      839.25     44.08 o 
 -10   3   8       29.17       27.43     14.22 o 
  -9   3   8      166.96      155.00     20.21 o 
  -8   3   8       16.82       13.23     10.27 o 
  -7   3   8     2643.62     2750.33     45.08 o 
  -6   3   8      251.33      247.03     20.76 o 
  -5   3   8      964.73     1043.85     26.29 o 
  -4   3   8     3204.38     3339.45     25.07 o 
  -3   3   8     1351.50     1483.31     14.77 o 
  -2   3   8      216.68      204.87      6.11 o 
  -1   3   8     3344.75     3469.27     27.91 o 
   0   3   8      850.11      840.29     10.43 o 
   1   3   8      802.31      878.25     10.25 o 
   2   3   8      352.76      331.53      7.12 o 
   3   3   8     5054.81     5035.01     60.59 o 
   4   3   8       19.73       30.82      6.24 o 
   5   3   8       14.28        8.67      6.23 o 
   6   3   8      667.11      639.82     26.65 o 
   7   3   8       56.91       51.45     11.97 o 
   8   3   8      371.10      360.05     28.74 o 
   9   3   8       90.68       90.44     15.53 o 
 -11   4   8      563.48      572.70     39.22 o 
 -10   4   8     1096.60     1187.13     49.40 o 
  -9   4   8       40.54       28.64     13.11 o 
  -8   4   8     5379.11     5329.34    105.99 o 
  -7   4   8      171.98      183.08     14.38 o 
  -6   4   8    23458.59    23560.50    234.22 o 
  -5   4   8       38.62       35.85      6.10 o 
  -4   4   8     4850.80     4874.20     38.22 o 
  -3   4   8        8.55       15.46      3.36 o 
  -2   4   8    73902.92    71940.89    519.99 o 
  -1   4   8      964.00     1018.16     13.38 o 
   0   4   8    23078.70    22987.94    117.53 o 
   1   4   8      884.34      870.10     11.17 o 
   2   4   8     7073.30     6822.19     55.85 o 
   3   4   8      966.14     1028.11     22.55 o 
   4   4   8     9838.18     9726.72    107.41 o 
   5   4   8     2476.30     2450.73     50.28 o 
   6   4   8      266.41      249.82     16.23 o 
   7   4   8      469.29      412.19     28.85 o 
   8   4   8      525.07      553.81     29.42 o 
   9   4   8     1071.95     1130.66     42.51 o 
 -11   5   8     1064.74     1129.51     71.89 o 
 -10   5   8      368.22      363.64     31.67 o 
  -9   5   8      112.74      112.83     19.00 o 
  -8   5   8      356.70      386.41     27.46 o 
  -7   5   8     2437.91     2474.21     62.71 o 
  -6   5   8     1626.04     1643.17     40.71 o 
  -5   5   8     4397.59     4269.99     54.94 o 
  -4   5   8       14.91       19.92      3.54 o 
  -3   5   8       22.95       23.99      6.66 o 
  -2   5   8     8162.26     8273.80     60.46 o 
  -1   5   8    16880.50    17340.26    108.11 o 
   0   5   8      739.89      877.59     10.41 o 
   1   5   8     4090.82     3964.75     30.28 o 
   2   5   8      551.19      521.95     12.93 o 
   3   5   8       49.11       71.80      7.95 o 
   4   5   8     1075.25     1084.95     31.51 o 
   5   5   8     1676.91     1626.20     40.64 o 
   6   5   8       27.71       30.52     11.43 o 
   7   5   8       17.78       23.30     12.37 o 
   8   5   8      634.47      666.94     32.52 o 
   9   5   8        5.41        1.41     13.52 o 
 -10   6   8       16.06        8.49     13.43 o 
  -9   6   8      454.62      428.49     40.13 o 
  -8   6   8      104.00      105.85     17.08 o 
  -7   6   8     1445.89     1511.34     37.72 o 
  -6   6   8       86.84       78.40     10.66 o 
  -5   6   8      858.02      840.63     27.89 o 
  -4   6   8       16.13       15.36      2.64 o 
  -3   6   8      140.94      197.46      6.63 o 
  -2   6   8       77.03       75.47      4.70 o 
  -1   6   8     3753.64     3563.26     28.62 o 
   0   6   8     1198.10     1216.56     13.50 o 
   1   6   8     3749.97     3804.43     31.43 o 
   2   6   8       63.02       70.88      7.83 o 
   3   6   8     1435.47     1404.57     26.37 o 
   4   6   8      199.56      171.44     12.65 o 
   5   6   8      657.32      586.85     31.37 o 
   6   6   8     1315.54     1332.97     39.97 o 
   7   6   8       89.61      101.57     16.77 o 
   8   6   8       52.35       51.29     14.67 o 
 -10   7   8       15.19       18.57     14.38 o 
  -9   7   8      384.60      331.46     28.43 o 
  -8   7   8      104.80      105.98     17.69 o 
  -7   7   8     3810.32     3926.70     68.59 o 
  -6   7   8        4.56       -1.59      6.33 o 
  -5   7   8     2234.97     2184.86     43.77 o 
  -4   7   8      141.37      148.69      7.52 o 
  -3   7   8     3294.79     3276.01     30.46 o 
  -2   7   8      890.22      873.78     16.46 o 
  -1   7   8     8827.93     8794.41     63.86 o 
   0   7   8     1775.12     1679.76     17.96 o 
   1   7   8       10.60       19.33      4.45 o 
   2   7   8     1611.99     1656.93     37.08 o 
   3   7   8     7661.38     7459.59     79.73 o 
   4   7   8      136.63      126.22     12.15 o 
   5   7   8      797.61      858.35     40.33 o 
   6   7   8      933.49     1052.50     71.02 o 
   7   7   8      425.48      401.71     26.08 o 
   8   7   8      442.37      411.72     38.03 o 
 -10   8   8      702.41      736.80     43.12 o 
  -9   8   8      345.84      301.19     28.36 o 
  -8   8   8      236.04      194.21     22.44 o 
  -7   8   8      342.23      357.91     20.62 o 
  -6   8   8     7315.60     6968.97    100.25 o 
  -5   8   8       52.30       38.50      8.85 o 
  -4   8   8      939.81      986.37     16.87 o 
  -3   8   8      181.44      169.50      6.72 o 
  -2   8   8     4151.72     4090.54     36.32 o 
  -1   8   8     1045.06     1020.73     13.15 o 
   0   8   8      168.37      185.99      6.25 o 
   1   8   8     2329.22     2320.58     25.74 o 
   2   8   8     1891.72     1915.32     53.32 o 
   3   8   8     3745.20     3723.91     96.82 o 
   4   8   8     5690.19     5521.42     74.39 o 
   5   8   8     3130.90     3120.96     62.71 o 
   6   8   8      184.83      163.03     18.35 o 
   7   8   8     2289.29     2277.33     72.48 o 
   8   8   8      634.86      697.36     49.46 o 
 -10   9   8      501.77      547.09     52.58 o 
  -9   9   8     1713.88     1672.43     59.74 o 
  -8   9   8        0.83       13.58      9.23 o 
  -7   9   8     2315.83     2378.08     52.67 o 
  -6   9   8      340.00      310.11     18.86 o 
  -5   9   8     4483.08     4569.37     73.45 o 
  -4   9   8       10.94       12.56      4.12 o 
  -3   9   8     2242.87     2230.15     25.57 o 
  -2   9   8      675.52      673.41     12.56 o 
  -1   9   8     4557.35     4456.31     35.70 o 
   0   9   8      151.60      147.07      7.41 o 
   1   9   8     6090.25     5855.69     53.85 o 
   2   9   8     3079.36     3050.42     42.95 o 
   3   9   8     2537.40     2576.61     45.16 o 
   4   9   8     1946.54     1946.07     39.64 o 
   5   9   8     1873.79     1928.31     48.36 o 
   6   9   8      243.32      183.53     19.61 o 
   7   9   8     1292.57     1230.49     45.95 o 
   8   9   8      617.67      588.14     41.52 o 
  -9  10   8        0.46      -10.68     10.68 o 
  -8  10   8      382.39      350.10     28.51 o 
  -7  10   8      516.81      504.23     25.09 o 
  -6  10   8      101.24      103.11     13.28 o 
  -5  10   8      238.17      280.82     17.80 o 
  -4  10   8      641.35      661.98     16.05 o 
  -3  10   8     1983.46     1895.40     25.64 o 
  -2  10   8      494.26      471.90     11.03 o 
  -1  10   8     1259.16     1207.11     17.50 o 
   0  10   8      141.50      143.92      8.10 o 
   1  10   8      690.39      626.90     13.92 o 
   2  10   8        9.65       22.12      5.57 o 
   3  10   8        4.01        0.59      6.61 o 
   4  10   8      138.94      148.89     15.68 o 
   5  10   8       29.81       16.32      9.24 o 
   6  10   8      438.28      370.49     25.06 o 
   7  10   8      322.80      365.76     31.91 o 
  -9  11   8      242.21      220.06     22.06 o 
  -8  11   8      391.69      408.95     25.87 o 
  -7  11   8      967.60     1004.68     35.02 o 
  -6  11   8       30.87       29.68     10.21 o 
  -5  11   8        4.99       17.20      8.27 o 
  -4  11   8      465.83      461.32     20.29 o 
  -3  11   8     1756.97     1736.99     25.06 o 
  -2  11   8      200.54      226.58      9.09 o 
  -1  11   8     3993.85     3895.39     41.54 o 
   0  11   8      433.87      444.60     16.70 o 
   1  11   8      208.51      220.57      9.27 o 
   2  11   8      725.56      735.03     19.30 o 
   3  11   8     2226.22     2181.60     48.97 o 
   4  11   8       40.76       29.66      9.87 o 
   5  11   8       76.14       74.40     13.83 o 
   6  11   8     1504.78     1419.89     44.95 o 
   7  11   8        0.56      -12.59     12.59 o 
  -9  12   8       90.33       80.43     20.91 o 
  -8  12   8     1284.71     1310.91     42.92 o 
  -7  12   8       96.38      101.36     21.31 o 
  -6  12   8     2333.10     2254.66     52.45 o 
  -5  12   8       24.18       13.94      8.98 o 
  -4  12   8     7517.93     7602.81     80.20 o 
  -3  12   8      113.80      113.69     10.00 o 
  -2  12   8     7089.03     6859.21     69.94 o 
  -1  12   8       54.21       47.53      6.53 o 
   0  12   8     5038.36     4904.13     49.92 o 
   1  12   8     1708.76     1648.45     24.74 o 
   2  12   8     4997.31     4884.80     63.52 o 
   3  12   8       97.43       87.91     12.30 o 
   4  12   8      594.07      612.80     26.66 o 
   5  12   8       48.04       37.19     11.20 o 
   6  12   8      159.91      182.32     21.58 o 
   7  12   8      824.51      902.20     49.05 o 
  -8  13   8      134.98      153.50     19.86 o 
  -7  13   8      221.28      224.43     20.84 o 
  -6  13   8        4.42       12.99     10.16 o 
  -5  13   8     2448.14     2440.16     54.35 o 
  -4  13   8        6.48        1.41      6.67 o 
  -3  13   8     3930.49     4049.48     56.43 o 
  -2  13   8      248.99      215.32     14.09 o 
  -1  13   8      594.66      604.61     21.15 o 
   0  13   8       46.17       37.99      8.53 o 
   1  13   8     5662.90     5570.65     67.45 o 
   2  13   8      267.93      296.96     17.51 o 
   3  13   8      382.30      388.54     32.12 o 
   4  13   8      137.12      133.98     15.11 o 
   5  13   8      167.77      169.14     16.97 o 
   6  13   8      942.04      979.22     39.58 o 
  -8  14   8      110.18       62.69     26.29 o 
  -7  14   8        3.67       -0.28     10.95 o 
  -6  14   8        6.57       22.97     11.20 o 
  -5  14   8      121.12      141.10     20.32 o 
  -4  14   8      153.59      134.56     15.59 o 
  -3  14   8        3.33        8.36     10.57 o 
  -2  14   8       34.75       33.18     11.43 o 
  -1  14   8      437.93      406.19     42.15 o 
   0  14   8       67.96       29.08     20.38 o 
   1  14   8      184.04      169.70     12.29 o 
   2  14   8       32.08       26.98     10.25 o 
   3  14   8        1.28        8.88      8.88 o 
   4  14   8       31.06       10.60     12.29 o 
   5  14   8      519.50      495.61     25.45 o 
   6  14   8      543.57      484.57     56.36 o 
  -7  15   8      946.85      950.59     38.04 o 
  -6  15   8       18.83       27.15     11.99 o 
  -5  15   8      148.05      180.83     25.62 o 
  -4  15   8       60.63       55.27     15.73 o 
  -3  15   8      889.01      877.78     39.51 o 
  -2  15   8       28.95       43.33     18.40 o 
  -1  15   8      384.03      444.72     45.02 o 
   0  15   8      185.50      177.63     33.27 o 
   1  15   8       89.75       83.81     16.99 o 
   2  15   8        0.38       13.97      9.39 o 
   3  15   8     1503.33     1512.19     39.53 o 
   4  15   8       14.69       19.57     11.57 o 
   5  15   8       72.33       74.60     14.08 o 
  -6  16   8      349.23      332.46     25.29 o 
  -5  16   8        0.09       18.47     22.14 o 
  -4  16   8     1988.83     2116.45     66.81 o 
  -3  16   8      121.90      172.84     22.58 o 
  -2  16   8      406.48      371.76     44.20 o 
  -1  16   8        7.02        1.15     17.58 o 
   0  16   8      302.61      385.73     44.78 o 
   1  16   8     1156.94     1124.99     69.75 o 
   2  16   8     2659.87     2677.57     61.75 o 
   3  16   8      938.20     1032.27     33.55 o 
   4  16   8      298.73      341.75     22.54 o 
  -5  17   8      755.86      787.88     87.25 o 
  -4  17   8      154.94      183.73     46.25 o 
  -3  17   8     2168.54     2096.84    113.95 o 
  -2  17   8       33.39        6.65     19.88 o 
  -1  17   8      115.55       92.02     30.23 o 
   0  17   8      473.94      493.69     51.02 o 
   1  17   8     1616.34     1667.97     85.94 o 
   2  17   8      641.96      659.88     32.63 o 
   3  17   8      538.07      575.61     31.79 o 
  -4  18   8      584.23      583.05     39.36 o 
  -3  18   8      150.30      192.91     40.91 o 
  -2  18   8       58.31       61.04     27.28 o 
  -1  18   8       58.83       58.00     26.70 o 
   0  18   8      324.03      264.14     42.48 o 
   1  18   8       24.83       42.77     19.27 o 
   2  18   8      222.32      280.17     37.38 o 
 -11   1   9     1206.19     1243.90     43.33 o 
 -10   1   9       24.42       10.76     11.10 o 
  -9   1   9      486.29      476.61     21.18 o 
  -8   1   9       44.50       33.05      8.05 o 
  -7   1   9     1228.89     1218.93     28.43 o 
  -6   1   9     1241.54     1237.36     27.31 o 
  -5   1   9    11460.32    11575.32    121.01 o 
  -4   1   9      196.08      221.94      5.88 o 
  -3   1   9     1232.86     1291.75     16.95 o 
  -2   1   9     3588.22     3559.45     29.63 o 
  -1   1   9    12097.77    11945.64     82.10 o 
   0   1   9     5599.93     5630.92     38.10 o 
   1   1   9     8578.06     8266.86     49.52 o 
   2   1   9      854.70      873.54     16.16 o 
   3   1   9     3004.70     2862.97     43.99 o 
   4   1   9     2008.05     1905.80     35.88 o 
   5   1   9     6523.65     6461.46     82.47 o 
   6   1   9      404.17      404.55     19.21 o 
   7   1   9       80.38       68.44     14.58 o 
   8   1   9       40.15       38.00     14.73 o 
   9   1   9      103.81       88.50     24.52 o 
 -11   2   9      689.27      680.67     41.21 o 
 -10   2   9     3154.11     3299.22     69.86 o 
  -9   2   9      179.23      174.17     14.72 o 
  -8   2   9       51.89       57.16      9.02 o 
  -7   2   9      172.29      172.89     12.44 o 
  -6   2   9    18118.52    18006.51    180.01 o 
  -5   2   9        1.54       -0.81      4.61 o 
  -4   2   9    12136.91    11932.02     85.17 o 
  -3   2   9       13.54       -0.25      2.27 o 
  -2   2   9       42.89       16.13      3.13 o 
  -1   2   9      835.84      868.57     11.54 o 
   0   2   9    63348.23    61930.93    394.31 o 
   1   2   9     1572.26     1520.67     16.31 o 
   2   2   9      932.42      973.69     16.30 o 
   3   2   9     1898.14     1882.14     30.76 o 
   4   2   9     2393.58     2392.83     41.22 o 
   5   2   9     5039.36     4987.69     68.75 o 
   6   2   9     3152.45     3195.57    111.98 o 
   7   2   9      824.41      850.54     33.18 o 
   8   2   9       90.74       94.08     16.73 o 
 -11   3   9     1837.64     1910.06     66.43 o 
 -10   3   9     1109.14     1070.36     46.61 o 
  -9   3   9     1807.08     1859.62     58.18 o 
  -8   3   9       23.06       19.81      8.79 o 
  -7   3   9     2316.64     2363.04     47.46 o 
  -6   3   9       58.33       63.66      9.87 o 
  -5   3   9     4667.18     4553.36     67.61 o 
  -4   3   9     4198.36     4267.94     37.22 o 
  -3   3   9      985.20     1021.19     13.81 o 
  -2   3   9     5463.72     5485.51     43.21 o 
  -1   3   9     2452.11     2384.79     20.65 o 
   0   3   9     6098.75     6197.23     46.11 o 
   1   3   9     1351.91     1346.22     15.27 o 
   2   3   9       41.13       42.60      4.99 o 
   3   3   9      217.03      219.12     14.72 o 
   4   3   9     3254.70     3290.28     45.80 o 
   5   3   9      330.20      314.97     16.66 o 
   6   3   9     1919.08     1871.05     40.67 o 
   7   3   9       61.23       55.14     11.69 o 
   8   3   9      579.24      604.40     27.03 o 
 -11   4   9       41.36       23.09     24.89 o 
 -10   4   9       35.05       16.26     13.62 o 
  -9   4   9      270.54      274.63     25.72 o 
  -8   4   9        0.11       -0.21      8.58 o 
  -7   4   9      106.08      135.87     13.63 o 
  -6   4   9      276.77      268.34     16.84 o 
  -5   4   9      675.58      677.99     18.44 o 
  -4   4   9      137.86      146.71      5.62 o 
  -3   4   9      539.90      545.37     10.16 o 
  -2   4   9      398.02      389.72      8.72 o 
  -1   4   9      968.89      890.75     15.55 o 
   0   4   9      607.54      637.34     10.02 o 
   1   4   9      204.73      207.72      6.37 o 
   2   4   9      518.57      514.97     11.85 o 
   3   4   9       34.04       41.96      7.78 o 
   4   4   9       52.47       54.35     13.19 o 
   5   4   9      163.80      153.41     15.42 o 
   6   4   9      184.01      215.79     18.82 o 
   7   4   9       94.05       83.22     15.64 o 
   8   4   9      118.79      139.92     19.89 o 
 -10   5   9       58.20       40.75     15.65 o 
  -9   5   9      850.27      818.94     39.42 o 
  -8   5   9     1645.21     1519.61     50.41 o 
  -7   5   9     1264.73     1186.77     41.64 o 
  -6   5   9        6.70        6.52      5.75 o 
  -5   5   9     6945.36     6754.44     78.48 o 
  -4   5   9       16.14       19.24      2.89 o 
  -3   5   9       19.30       28.15      3.65 o 
  -2   5   9     1241.91     1297.88     16.60 o 
  -1   5   9     6483.81     6565.06     47.39 o 
   0   5   9     1054.03     1077.24     14.85 o 
   1   5   9       93.73       95.84      4.72 o 
   2   5   9      470.69      507.18     13.34 o 
   3   5   9       13.84       24.60      7.21 o 
   4   5   9     1551.69     1545.92     38.99 o 
   5   5   9     1317.55     1359.83     38.97 o 
   6   5   9      511.39      491.50     30.53 o 
   7   5   9       34.71       17.50     13.06 o 
   8   5   9      644.33      705.17     34.07 o 
 -10   6   9     2071.20     2005.64    100.93 o 
  -9   6   9       10.74       20.60     13.14 o 
  -8   6   9      147.21      168.81     21.20 o 
  -7   6   9       81.69       43.73     24.57 o 
  -6   6   9    13131.08    12642.55    155.74 o 
  -5   6   9      134.80      145.86     10.63 o 
  -4   6   9     5492.72     5511.01     46.26 o 
  -3   6   9       19.93       14.84      3.34 o 
  -2   6   9     7608.56     7633.03     57.98 o 
  -1   6   9     2077.72     2056.56     20.09 o 
   0   6   9    13770.35    13449.17     93.36 o 
   1   6   9     1887.14     1910.56     19.95 o 
   2   6   9       32.57       24.52      7.01 o 
   3   6   9     2753.59     2685.81     36.92 o 
   4   6   9     3953.35     3998.76     73.90 o 
   5   6   9     3764.50     3753.84     94.63 o 
   6   6   9      929.47     1006.64     42.77 o 
   7   6   9     1684.16     1666.49     48.18 o 
   8   6   9       68.67       75.52     17.61 o 
 -10   7   9      442.85      432.57     34.07 o 
  -9   7   9      281.95      320.82     28.90 o 
  -8   7   9        0.10       -3.39      9.97 o 
  -7   7   9     3929.60     3913.59     68.86 o 
  -6   7   9      165.06      163.38     14.29 o 
  -5   7   9     3557.43     3648.81     61.28 o 
  -4   7   9     1075.64     1089.03     15.92 o 
  -3   7   9     5587.48     5676.35     46.56 o 
  -2   7   9     2282.88     2236.07     24.18 o 
  -1   7   9     8454.54     8314.15     58.61 o 
   0   7   9       10.04       11.13      3.41 o 
   1   7   9     6731.64     6676.98     54.47 o 
   2   7   9      161.72      190.72     14.52 o 
   3   7   9     7615.42     7500.81     90.44 o 
   4   7   9     3263.39     3371.69     88.00 o 
   5   7   9     2065.60     2086.32     49.94 o 
   6   7   9      135.37      137.83     17.69 o 
   7   7   9     1545.94     1638.96     55.52 o 
   8   7   9       30.29       24.24     15.00 o 
 -10   8   9        0.07       11.28     14.37 o 
  -9   8   9       11.98        0.61     22.39 o 
  -8   8   9       12.56       16.94     11.23 o 
  -7   8   9      537.71      581.87     25.18 o 
  -6   8   9      327.32      332.34     19.09 o 
  -5   8   9      641.75      630.89     25.64 o 
  -4   8   9      422.52      433.62     10.37 o 
  -3   8   9        0.29        4.49      3.35 o 
  -2   8   9       19.92       12.03      3.65 o 
  -1   8   9       41.75       27.30      3.70 o 
   0   8   9       34.98       43.50      4.70 o 
   1   8   9      461.24      426.99     11.14 o 
   2   8   9      159.16      166.49     14.36 o 
   3   8   9       55.56       52.92      9.23 o 
   4   8   9     1004.49      961.50     32.29 o 
   5   8   9      142.83      141.88     17.03 o 
   6   8   9      179.30      159.80     19.38 o 
   7   8   9       22.00       44.54     14.66 o 
   8   8   9        2.36        3.19     14.03 o 
 -10   9   9       65.59       59.15     27.93 o 
  -9   9   9      645.40      666.64     74.39 o 
  -8   9   9        9.40       26.60     12.16 o 
  -7   9   9      611.45      647.47     27.18 o 
  -6   9   9        0.05       12.28     12.93 o 
  -5   9   9     3447.16     3471.18     66.57 o 
  -4   9   9     4119.08     4061.96     44.54 o 
  -3   9   9        7.40        9.24      3.86 o 
  -2   9   9      847.77      846.32     14.55 o 
  -1   9   9     5619.65     5354.79     49.19 o 
   0   9   9        2.77        8.60      4.09 o 
   1   9   9     2763.69     2761.51     32.06 o 
   2   9   9     2474.08     2397.06     49.02 o 
   3   9   9      957.79      922.34     30.12 o 
   4   9   9      145.31      159.02     16.89 o 
   5   9   9     1306.17     1291.26     40.79 o 
   6   9   9      177.18      179.01     20.10 o 
   7   9   9       54.21       44.67     15.68 o 
  -9  10   9      264.60      259.91     51.27 o 
  -8  10   9     1621.60     1733.17     47.46 o 
  -7  10   9      287.15      296.62     26.27 o 
  -6  10   9     1733.31     1830.30     45.09 o 
  -5  10   9        9.68        2.09      7.06 o 
  -4  10   9     4565.77     4544.96     49.32 o 
  -3  10   9        6.14        3.26      4.08 o 
  -2  10   9     7295.89     7129.43     57.74 o 
  -1  10   9      310.26      308.96     10.76 o 
   0  10   9     6036.42     6005.72     56.56 o 
   1  10   9     1037.40     1003.27     17.97 o 
   2  10   9     2875.24     3020.45     57.56 o 
   3  10   9      410.19      380.38     21.53 o 
   4  10   9     4365.70     4423.52     68.08 o 
   5  10   9      362.40      386.64     24.63 o 
   6  10   9      345.91      342.38     25.19 o 
   7  10   9      847.92      870.61     38.54 o 
  -9  11   9     1549.91     1571.85     60.19 o 
  -8  11   9      141.66      136.26     28.67 o 
  -7  11   9     1318.80     1347.97     48.74 o 
  -6  11   9       16.76       11.31      9.50 o 
  -5  11   9      478.21      448.71     22.73 o 
  -4  11   9       70.08       64.79      8.98 o 
  -3  11   9     3480.81     3426.56     39.01 o 
  -2  11   9     1872.05     1888.96     26.68 o 
  -1  11   9      415.21      406.49     14.93 o 
   0  11   9      913.51      940.78     18.17 o 
   1  11   9     1670.71     1639.17     33.22 o 
   2  11   9     1109.29     1124.46     57.16 o 
   3  11   9      238.72      235.66     19.52 o 
   4  11   9     1786.40     1845.00     41.59 o 
   5  11   9       11.12      -10.74     10.74 o 
   6  11   9      324.94      320.80     33.65 o 
   7  11   9      251.30      250.59     25.09 o 
  -8  12   9      156.87      174.35     19.56 o 
  -7  12   9       35.30       14.90     16.57 o 
  -6  12   9       44.54       28.86     10.54 o 
  -5  12   9      370.11      333.50     21.01 o 
  -4  12   9      318.49      311.40     20.09 o 
  -3  12   9       79.88       83.49      9.30 o 
  -2  12   9       13.50       13.35      5.48 o 
  -1  12   9       35.20       45.68      6.88 o 
   0  12   9      372.31      384.25     14.53 o 
   1  12   9      191.81      206.85     10.39 o 
   2  12   9      537.77      537.28     21.54 o 
   3  12   9       13.30       17.44      9.09 o 
   4  12   9       22.74       24.68      9.95 o 
   5  12   9       15.21       23.42     13.18 o 
   6  12   9      841.17      922.69     38.50 o 
  -8  13   9      109.91      127.04     18.77 o 
  -7  13   9      137.51      158.03     19.34 o 
  -6  13   9      519.53      607.04     44.20 o 
  -5  13   9     2039.43     2072.13     49.86 o 
  -4  13   9       34.27       37.98     10.95 o 
  -3  13   9      149.60      153.93     13.49 o 
  -2  13   9      338.28      337.09     39.35 o 
  -1  13   9     1137.09     1133.12     64.25 o 
   0  13   9        4.35        5.57      6.91 o 
   1  13   9       16.83        8.97      7.76 o 
   2  13   9      445.73      462.08     21.49 o 
   3  13   9       41.58       28.52     10.54 o 
   4  13   9        1.40        7.62      9.50 o 
   5  13   9      707.59      686.25     33.38 o 
   6  13   9      187.38      219.77     23.71 o 
  -7  14   9        5.17       10.73     11.91 o 
  -6  14   9      801.61      775.59     36.42 o 
  -5  14   9       50.73       44.97     12.00 o 
  -4  14   9     2634.93     2519.67     55.43 o 
  -3  14   9       51.59       55.39     15.54 o 
  -2  14   9     1682.81     1871.31     85.61 o 
  -1  14   9      369.20      375.95     41.65 o 
   0  14   9      401.50      334.63     40.50 o 
   1  14   9      509.62      487.86     23.83 o 
   2  14   9      949.44      982.56     30.35 o 
   3  14   9     1657.19     1697.57     44.93 o 
   4  14   9     1188.25     1222.10     38.13 o 
   5  14   9     1124.49     1155.61     42.55 o 
  -7  15   9      983.87     1051.48     56.41 o 
  -6  15   9        4.59      -10.33     10.33 o 
  -5  15   9      755.02      883.10     41.88 o 
  -4  15   9       12.32        5.97     17.09 o 
  -3  15   9     4050.26     4211.35     95.39 o 
  -2  15   9        8.90       19.72     19.55 o 
  -1  15   9      855.05      937.75     62.11 o 
   0  15   9        1.43       13.64     20.38 o 
   1  15   9     2453.30     2430.97     99.90 o 
   2  15   9      665.83      698.72     26.57 o 
   3  15   9     2592.70     2560.70     52.90 o 
   4  15   9      109.43      123.61     16.38 o 
  -6  16   9        7.98        4.86     12.97 o 
  -5  16   9       43.56       37.74     28.34 o 
  -4  16   9      281.12      265.36     27.35 o 
  -3  16   9      234.53      218.87     38.29 o 
  -2  16   9      280.59      242.28     39.27 o 
  -1  16   9       20.80       -1.23     20.38 o 
   0  16   9        1.75       -0.90     17.58 o 
   1  16   9      393.73      373.82     45.93 o 
   2  16   9       46.03       26.73     20.38 o 
   3  16   9       19.92       26.55     11.88 o 
   4  16   9        0.87      -10.98     10.98 o 
  -5  17   9      423.06      418.06     34.98 o 
  -4  17   9      471.21      521.25     42.60 o 
  -3  17   9      128.84      154.62     37.38 o 
  -2  17   9       14.14       11.67     24.24 o 
  -1  17   9      619.35      569.03     53.98 o 
   0  17   9      262.94      208.93     39.68 o 
   1  17   9      332.96      322.72     43.54 o 
   2  17   9       53.66       45.88     25.51 o 
  -3  18   9       16.81      -20.79     20.79 o 
  -2  18   9     2256.91     2262.96    107.87 o 
  -1  18   9      243.97      274.82     43.05 o 
   0  18   9      382.90      316.39     44.61 o 
   1  18   9       24.92       30.32     18.19 o 
 -11   0  10      435.06      432.73     52.01 o 
 -10   0  10     2552.01     2540.27     92.35 o 
  -9   0  10       49.62       21.15     15.12 o 
  -8   0  10     2554.46     2333.90     62.12 o 
  -7   0  10      118.69      119.70     16.03 o 
  -6   0  10    11684.58    11836.66    179.94 o 
  -5   0  10      120.62      113.60     17.62 o 
  -4   0  10    29315.56    28626.74    296.91 o 
  -3   0  10        0.45       -0.79      4.12 o 
  -2   0  10     5293.77     5236.14     61.92 o 
  -1   0  10      836.85      786.05     17.03 o 
   0   0  10    17019.94    16198.20    148.63 o 
   1   0  10     2766.49     2629.73     34.02 o 
   2   0  10     9654.95     9387.98    122.87 o 
   3   0  10      407.12      397.08     23.12 o 
   4   0  10      894.63     1010.99     56.98 o 
   5   0  10    10987.57    10837.31    174.77 o 
   6   0  10     1103.32     1118.81     44.33 o 
   7   0  10     1429.60     1408.27     52.77 o 
   8   0  10        7.55       28.02     23.58 o 
 -11   1  10      785.63      848.96     37.32 o 
 -10   1  10      229.25      223.28     25.89 o 
  -9   1  10      989.95      989.26     39.00 o 
  -8   1  10       45.06       38.23     10.70 o 
  -7   1  10      441.77      445.90     18.67 o 
  -6   1  10       23.52        7.51      6.43 o 
  -5   1  10     7950.95     7946.62     90.35 o 
  -4   1  10      198.60      194.08      6.63 o 
  -3   1  10      804.16      823.48     12.86 o 
  -2   1  10     2315.26     2440.10     22.90 o 
  -1   1  10     2632.98     2540.57     25.07 o 
   0   1  10     6912.89     6917.54     50.84 o 
   1   1  10     4421.74     4123.46     31.87 o 
   2   1  10      117.16      148.65      7.27 o 
   3   1  10      159.05      163.99     16.23 o 
   4   1  10        1.05       23.50     11.57 o 
   5   1  10     1979.29     1969.21     39.92 o 
   6   1  10      777.88      843.60     35.69 o 
   7   1  10      370.65      351.23     48.05 o 
   8   1  10       50.74       54.24     15.01 o 
 -11   2  10        0.07      -11.62     29.66 o 
 -10   2  10        1.11       21.24     11.50 o 
  -9   2  10        5.82       12.97      7.59 o 
  -8   2  10       11.98        3.22      6.88 o 
  -7   2  10     1472.06     1432.19     31.69 o 
  -6   2  10        0.11        8.46      5.91 o 
  -5   2  10      670.69      717.22     43.47 o 
  -4   2  10      274.13      261.47     13.48 o 
  -3   2  10      588.10      544.94     10.25 o 
  -2   2  10       60.60       65.50      5.18 o 
  -1   2  10     2748.97     2681.87     24.62 o 
   0   2  10      132.49      130.71      5.80 o 
   1   2  10     1637.37     1685.59     18.07 o 
   2   2  10     1002.80      957.33     18.10 o 
   3   2  10     1090.40     1086.92     30.44 o 
   4   2  10      668.00      595.92     18.57 o 
   5   2  10      363.43      400.96     18.98 o 
   6   2  10      287.15      307.28     21.42 o 
   7   2  10       23.91       24.49     12.49 o 
   8   2  10      360.23      348.76     22.38 o 
 -11   3  10     1350.45     1316.91     75.42 o 
 -10   3  10        2.68       27.55     13.98 o 
  -9   3  10     3109.92     3234.96     81.12 o 
  -8   3  10      165.78      160.06     15.10 o 
  -7   3  10      903.07      915.44     43.39 o 
  -6   3  10       83.16       76.71     10.46 o 
  -5   3  10     7692.26     7704.02    101.66 o 
  -4   3  10     3899.85     3788.42     36.55 o 
  -3   3  10     3967.37     3926.03     34.44 o 
  -2   3  10      202.02      244.55      8.74 o 
  -1   3  10     2346.37     2403.15     21.46 o 
   0   3  10     5647.14     5451.44     44.00 o 
   1   3  10     8474.04     8277.77     58.88 o 
   2   3  10     2655.40     2756.59     34.99 o 
   3   3  10      233.67      210.25     12.88 o 
   4   3  10      847.15      857.35     21.98 o 
   5   3  10      747.28      764.22     25.11 o 
   6   3  10     3105.71     3113.26     71.03 o 
   7   3  10      329.22      332.13     20.80 o 
   8   3  10      588.50      648.97     28.46 o 
 -10   4  10     2415.45     2473.77     73.15 o 
  -9   4  10       31.57        6.96     10.42 o 
  -8   4  10      558.16      542.74     31.88 o 
  -7   4  10       80.08       53.59     10.24 o 
  -6   4  10      896.35      865.22     26.63 o 
  -5   4  10      215.28      220.46     11.93 o 
  -4   4  10    10055.32     9823.75     73.92 o 
  -3   4  10       77.38       81.32      5.02 o 
  -2   4  10     1712.00     1715.10     18.41 o 
  -1   4  10     1382.58     1385.84     16.03 o 
   0   4  10     8335.41     8037.35     57.21 o 
   1   4  10     3257.65     3155.72     29.27 o 
   2   4  10     8098.92     8166.44     93.23 o 
   3   4  10      127.82      144.09     11.89 o 
   4   4  10       84.55      106.48     23.98 o 
   5   4  10     3510.67     3529.33     66.88 o 
   6   4  10     3308.89     3409.24     81.85 o 
   7   4  10     1216.86     1154.70     40.63 o 
   8   4  10      776.12      812.42     36.49 o 
 -10   5  10      191.86      205.37     25.72 o 
  -9   5  10     1005.88     1052.99     44.72 o 
  -8   5  10      113.60      108.06     17.52 o 
  -7   5  10     3253.22     3351.03    114.90 o 
  -6   5  10        8.01        1.66      6.76 o 
  -5   5  10     7323.38     7266.41     84.13 o 
  -4   5  10      451.68      455.39      9.27 o 
  -3   5  10     1707.07     1694.01     20.27 o 
  -2   5  10      323.36      342.84      8.71 o 
  -1   5  10     6834.35     6652.66     48.64 o 
   0   5  10     7582.44     7427.64     54.08 o 
   1   5  10     5694.58     5618.86     47.42 o 
   2   5  10      456.00      436.19     18.52 o 
   3   5  10      597.09      632.88     21.03 o 
   4   5  10     1305.22     1296.44     36.52 o 
   5   5  10     1923.16     1878.02     46.75 o 
   6   5  10     3790.47     3786.33     73.77 o 
   7   5  10      912.74      935.43     40.71 o 
   8   5  10      433.37      472.57     30.00 o 
 -10   6  10       11.75        0.01     12.49 o 
  -9   6  10     1078.43     1232.98     51.84 o 
  -8   6  10       29.30       14.17     11.50 o 
  -7   6  10       81.46      112.19     20.38 o 
  -6   6  10      143.47      164.48     13.98 o 
  -5   6  10     1269.41     1241.92     27.10 o 
  -4   6  10      414.96      416.56      9.99 o 
  -3   6  10      316.01      320.93      9.38 o 
  -2   6  10        0.15        0.46      3.03 o 
  -1   6  10       40.35       66.39      6.48 o 
   0   6  10      149.64      143.48      6.42 o 
   1   6  10     6066.10     5875.49     46.85 o 
   2   6  10       40.90       41.71      7.94 o 
   3   6  10      103.55      106.39     13.41 o 
   4   6  10      811.37      842.25     30.09 o 
   5   6  10        2.12       -2.04      9.62 o 
   6   6  10      340.71      341.11     23.82 o 
   7   6  10       90.08       76.46     17.73 o 
   8   6  10       10.78       23.53     15.45 o 
 -10   7  10        1.06        6.39     13.05 o 
  -9   7  10      638.12      607.84     65.15 o 
  -8   7  10      101.34      117.89     28.02 o 
  -7   7  10      827.46      758.19     35.09 o 
  -6   7  10      801.40      803.48     27.51 o 
  -5   7  10     1781.91     1834.36     34.34 o 
  -4   7  10     2977.50     2906.05     30.31 o 
  -3   7  10     2732.23     2643.90     27.74 o 
  -2   7  10      205.71      204.70      9.72 o 
  -1   7  10      200.97      196.32      7.39 o 
   0   7  10      739.37      709.63     14.01 o 
   1   7  10     1461.31     1438.83     19.44 o 
   2   7  10      390.55      403.29     19.88 o 
   3   7  10     1419.40     1377.49     37.17 o 
   4   7  10        3.43        0.71     10.18 o 
   5   7  10      539.56      489.56     26.34 o 
   6   7  10      473.98      475.39     45.13 o 
   7   7  10        1.30      -11.83     11.83 o 
 -10   8  10     1954.34     2072.58    124.67 o 
  -9   8  10        2.61        6.82     12.64 o 
  -8   8  10     3120.48     3056.76     79.44 o 
  -7   8  10      264.82      242.79     18.31 o 
  -6   8  10     3118.48     3123.63     59.41 o 
  -5   8  10       28.45       38.07      8.87 o 
  -4   8  10    10746.07    10374.32     80.08 o 
  -3   8  10       35.51       34.55      4.66 o 
  -2   8  10     5818.94     5824.08     48.88 o 
  -1   8  10        1.09        6.29      3.97 o 
   0   8  10     4881.51     4741.11     43.48 o 
   1   8  10     2001.95     1959.06     25.56 o 
   2   8  10     6725.58     6751.46    103.42 o 
   3   8  10     1441.01     1340.05     46.25 o 
   4   8  10      314.48      316.77     21.31 o 
   5   8  10     1328.13     1364.41     41.91 o 
   6   8  10      513.01      581.46     48.52 o 
   7   8  10     1386.88     1435.76     47.45 o 
  -9   9  10      613.80      573.36     46.42 o 
  -8   9  10      321.21      256.28     25.93 o 
  -7   9  10     2303.19     2198.17     51.12 o 
  -6   9  10      159.81      156.86     23.83 o 
  -5   9  10     2555.13     2538.46     51.45 o 
  -4   9  10      338.76      352.94     11.33 o 
  -3   9  10      902.67      914.57     16.23 o 
  -2   9  10        5.04        5.41      4.03 o 
  -1   9  10     3076.60     3064.57     35.89 o 
   0   9  10     2616.58     2545.22     31.17 o 
   1   9  10     3134.70     3158.72     38.31 o 
   2   9  10       10.00        6.38      7.86 o 
   3   9  10      694.26      685.34     23.48 o 
   4   9  10      543.20      547.77     26.89 o 
   5   9  10      302.87      281.14     22.50 o 
   6   9  10      622.23      702.93     32.98 o 
   7   9  10      205.05      226.22     24.02 o 
  -9  10  10      275.21      267.45     32.00 o 
  -8  10  10        0.20      -10.05     10.05 o 
  -7  10  10     1569.87     1517.76     43.10 o 
  -6  10  10       12.67       20.21      9.61 o 
  -5  10  10       94.41       94.81     27.75 o 
  -4  10  10      312.58      303.45     13.97 o 
  -3  10  10      150.62      148.08      8.58 o 
  -2  10  10      226.50      224.92      9.84 o 
  -1  10  10     5974.86     5727.64     55.67 o 
   0  10  10        9.16        6.83      4.48 o 
   1  10  10      790.48      806.26     17.71 o 
   2  10  10     1237.99     1251.49     36.01 o 
   3  10  10      832.78      789.20     26.17 o 
   4  10  10       22.01       17.00     11.78 o 
   5  10  10        1.14      -14.26     14.30 o 
   6  10  10      591.26      569.22     45.79 o 
   7  10  10       13.51        5.13     18.36 o 
  -9  11  10      963.34      964.73     48.72 o 
  -8  11  10       29.19       20.93     24.59 o 
  -7  11  10      346.94      333.70     23.10 o 
  -6  11  10      164.82      137.46     19.36 o 
  -5  11  10      626.78      669.48     26.99 o 
  -4  11  10      872.36      878.99     18.97 o 
  -3  11  10     3316.12     3389.70     39.34 o 
  -2  11  10       73.77       70.08      7.72 o 
  -1  11  10      381.90      382.42     13.35 o 
   0  11  10      832.42      846.31     19.65 o 
   1  11  10      404.47      408.51     13.33 o 
   2  11  10      304.12      342.60     18.09 o 
   3  11  10      210.00      253.74     18.77 o 
   4  11  10      219.79      236.43     20.82 o 
   5  11  10      131.08      154.84     19.65 o 
   6  11  10      841.38      883.12     38.10 o 
  -8  12  10     1033.95     1118.28     40.42 o 
  -7  12  10      144.14      166.31     23.32 o 
  -6  12  10      820.81      855.36     32.54 o 
  -5  12  10      221.39      223.31     18.73 o 
  -4  12  10     3077.81     3138.69     52.89 o 
  -3  12  10      423.68      452.57     16.92 o 
  -2  12  10     2622.17     2656.83     68.74 o 
  -1  12  10      193.09      215.77     13.78 o 
   0  12  10     1474.79     1437.35     40.69 o 
   1  12  10     1975.01     1962.10     45.87 o 
   2  12  10      934.03      949.26     30.74 o 
   3  12  10     1020.03     1017.74     30.98 o 
   4  12  10     1435.57     1517.13     45.34 o 
   5  12  10      817.07      876.43     50.92 o 
   6  12  10      868.99      851.96     38.23 o 
  -8  13  10      118.99      110.66     18.76 o 
  -7  13  10     1386.55     1350.57     43.82 o 
  -6  13  10       78.23       95.19     23.23 o 
  -5  13  10      965.50      981.15     34.50 o 
  -4  13  10        9.71        6.64      8.54 o 
  -3  13  10     1351.47     1488.87     75.83 o 
  -2  13  10      208.56      200.63     34.10 o 
  -1  13  10     2677.73     2660.85    103.11 o 
   0  13  10      214.22      208.08     21.84 o 
   1  13  10      607.29      643.71     45.37 o 
   2  13  10      375.85      361.89     19.75 o 
   3  13  10     1909.25     1876.79     45.12 o 
   4  13  10     1472.77     1514.86     46.26 o 
   5  13  10      856.54      916.63     38.38 o 
  -7  14  10      224.73      227.36     22.93 o 
  -6  14  10      211.20      203.23     20.64 o 
  -5  14  10      372.25      347.94     22.96 o 
  -4  14  10      265.63      220.00     19.02 o 
  -3  14  10      144.37      111.90     30.32 o 
  -2  14  10      437.29      434.53     46.50 o 
  -1  14  10      101.44      105.90     28.02 o 
   0  14  10        1.01       18.49     20.38 o 
   1  14  10      764.49      746.61     38.25 o 
   2  14  10       41.37       35.01     11.72 o 
   3  14  10      374.25      349.92     21.55 o 
   4  14  10       48.20       50.46     13.07 o 
   5  14  10        9.83      -13.45     13.45 o 
  -6  15  10       85.98       67.14     14.97 o 
  -5  15  10       69.57       50.03     13.89 o 
  -4  15  10      192.81      248.61     26.07 o 
  -3  15  10     1049.50     1007.34     69.26 o 
  -2  15  10      309.15      322.72     42.06 o 
  -1  15  10      111.57      111.65     30.40 o 
   0  15  10       21.62       48.14     24.89 o 
   1  15  10      785.30      782.80     60.63 o 
   2  15  10      173.76      155.26     21.57 o 
   3  15  10      186.01      176.43     17.95 o 
   4  15  10      259.17      260.30     20.91 o 
  -5  16  10        6.98        3.87     13.32 o 
  -4  16  10      646.67      598.11     57.10 o 
  -3  16  10       19.94       30.73     23.33 o 
  -2  16  10     1575.91     1436.37     80.27 o 
  -1  16  10        1.62      -17.50     18.07 o 
   0  16  10     1463.48     1398.82     79.12 o 
   1  16  10      228.83      254.77     40.50 o 
   2  16  10      469.11      446.10     35.35 o 
   3  16  10      303.20      310.47     21.93 o 
  -4  17  10       20.58        4.52     24.81 o 
  -3  17  10     1686.74     1671.01     90.37 o 
  -2  17  10      474.37      451.79     50.94 o 
  -1  17  10     1124.53     1104.86     71.72 o 
   0  17  10       18.33       42.64     26.29 o 
   1  17  10      147.53       82.32     30.73 o 
   2  17  10      320.27      284.06     31.64 o 
  -2  18  10      136.71      175.24     39.44 o 
  -1  18  10       24.44       52.17     27.85 o 
 -10   1  11      548.85      503.78     25.98 o 
  -9   1  11     2051.09     2085.38     43.66 o 
  -8   1  11      166.07      170.11     13.71 o 
  -7   1  11      552.47      564.64     20.02 o 
  -6   1  11      491.01      514.32     29.60 o 
  -5   1  11     5563.88     5454.00     68.76 o 
  -4   1  11     2324.55     2320.92     26.83 o 
  -3   1  11     1663.64     1620.07     19.92 o 
  -2   1  11      880.54      852.64     13.56 o 
  -1   1  11      700.04      739.80     12.76 o 
   0   1  11      592.11      572.62     10.30 o 
   1   1  11     2449.41     2439.19     23.60 o 
   2   1  11     8733.22     8714.21     88.43 o 
   3   1  11      872.23      923.17     24.91 o 
   4   1  11      779.66      762.54     44.34 o 
   5   1  11      574.14      517.74     25.11 o 
   6   1  11     2576.84     2600.98     50.50 o 
   7   1  11      231.82      262.74     23.17 o 
   8   1  11      708.58      697.00     51.18 o 
 -10   2  11     3697.44     3601.15     89.93 o 
  -9   2  11      144.43      154.37     22.60 o 
  -8   2  11      702.60      672.37     31.33 o 
  -7   2  11       40.79       38.61     11.31 o 
  -6   2  11     4414.89     4351.20     69.79 o 
  -5   2  11      167.31      163.36     14.38 o 
  -4   2  11     8882.26     8933.58     73.76 o 
  -3   2  11      470.06      470.62     10.11 o 
  -2   2  11     4941.20     4701.70     35.61 o 
  -1   2  11      320.18      346.53      8.48 o 
   0   2  11     8514.32     8484.35     61.36 o 
   1   2  11     5581.05     5259.57     44.90 o 
   2   2  11     4023.36     3942.78     55.97 o 
   3   2  11       62.65       39.38      9.49 o 
   4   2  11     1488.76     1465.81     29.81 o 
   5   2  11     2617.87     2614.62     43.58 o 
   6   2  11      191.54      188.40     16.81 o 
   7   2  11     3121.89     3173.48     59.48 o 
   8   2  11      600.58      650.01     28.99 o 
 -10   3  11      147.11      104.64     28.51 o 
  -9   3  11     2491.03     2487.33     69.90 o 
  -8   3  11      107.75       87.43     15.02 o 
  -7   3  11      270.92      270.21     21.49 o 
  -6   3  11       22.95       20.52      8.16 o 
  -5   3  11    11773.45    11683.48    143.53 o 
  -4   3  11       43.31       47.77      4.56 o 
  -3   3  11     5749.06     5647.75     46.29 o 
  -2   3  11       36.60       33.84      4.13 o 
  -1   3  11     4009.17     3953.77     33.62 o 
   0   3  11      473.24      493.03     11.62 o 
   1   3  11    11651.75    11197.82     83.35 o 
   2   3  11     1651.04     1664.23     33.12 o 
   3   3  11      890.12      876.25     24.91 o 
   4   3  11      356.29      324.52     17.02 o 
   5   3  11      152.94      163.54     17.35 o 
   6   3  11     1135.54     1191.30     33.68 o 
   7   3  11     1196.64     1196.45     42.26 o 
   8   3  11      305.55      291.04     25.88 o 
 -10   4  11        8.47        0.90     12.61 o 
  -9   4  11      450.12      454.89     31.58 o 
  -8   4  11        5.01       -7.72      9.28 o 
  -7   4  11        3.40       -6.32      6.32 o 
  -6   4  11        3.81        6.61      6.47 o 
  -5   4  11     1689.84     1670.12     27.14 o 
  -4   4  11       79.34       82.98      7.80 o 
  -3   4  11      424.56      389.53      9.48 o 
  -2   4  11      184.80      199.80      7.15 o 
  -1   4  11      353.65      342.62     11.58 o 
   0   4  11      242.84      255.32      8.09 o 
   1   4  11        3.82        5.31      3.49 o 
   2   4  11       28.68       34.82      8.04 o 
   3   4  11     1359.55     1340.69     33.61 o 
   4   4  11        6.92       11.47      8.67 o 
   5   4  11      798.43      764.04     30.89 o 
   6   4  11      456.15      472.03     26.71 o 
   7   4  11        1.42        3.21     12.61 o 
 -10   5  11        5.41        5.30     12.92 o 
  -9   5  11     1034.38     1013.62     44.55 o 
  -8   5  11      543.60      536.56     65.77 o 
  -7   5  11     1815.77     1790.52     47.28 o 
  -6   5  11      401.89      421.48     31.86 o 
  -5   5  11     2531.70     2553.71     33.66 o 
  -4   5  11      175.11      192.54      6.89 o 
  -3   5  11     3720.25     3690.50     34.60 o 
  -2   5  11     1430.14     1413.23     18.57 o 
  -1   5  11     3034.82     2928.49     29.37 o 
   0   5  11      234.69      213.43      8.16 o 
   1   5  11      459.67      481.93     11.48 o 
   2   5  11     2605.55     2639.27     45.19 o 
   3   5  11     1103.72     1124.73     33.27 o 
   4   5  11       56.64       57.28     12.63 o 
   5   5  11      851.65      835.10     32.41 o 
   6   5  11       51.98       64.89     14.81 o 
   7   5  11       18.29       28.06     14.63 o 
 -10   6  11     1211.88     1231.15     53.00 o 
  -9   6  11      124.07      147.67     30.56 o 
  -8   6  11     3049.93     2969.22     76.31 o 
  -7   6  11        0.08       -3.74     10.76 o 
  -6   6  11     5497.93     5325.60     81.42 o 
  -5   6  11       16.21       17.98      6.18 o 
  -4   6  11     4031.56     4028.71     38.45 o 
  -3   6  11      680.25      684.70     13.05 o 
  -2   6  11     9931.21     9744.56     90.87 o 
  -1   6  11        5.66        6.81      3.54 o 
   0   6  11     3282.39     3267.11     33.30 o 
   1   6  11     2644.47     2587.31     30.05 o 
   2   6  11     4768.21     4663.31     64.28 o 
   3   6  11     1937.56     1788.96     43.39 o 
   4   6  11     4207.51     4179.15     74.82 o 
   5   6  11      809.40      880.94     40.02 o 
   6   6  11      424.32      436.11     27.14 o 
   7   6  11     2221.93     2223.47     59.39 o 
 -10   7  11      167.89      164.03     24.46 o 
  -9   7  11      721.55      765.59     40.72 o 
  -8   7  11       76.32       82.44     17.37 o 
  -7   7  11      977.05      938.75     39.38 o 
  -6   7  11       30.13       34.87      9.63 o 
  -5   7  11     2893.61     2898.25     38.19 o 
  -4   7  11        2.59        6.37      3.82 o 
  -3   7  11     1387.57     1352.49     18.99 o 
  -2   7  11     1282.22     1308.92     20.22 o 
  -1   7  11      531.13      559.05     13.72 o 
   0   7  11     1769.81     1775.85     22.98 o 
   1   7  11     3278.92     3084.87     36.63 o 
   2   7  11     5240.81     5288.66     82.91 o 
   3   7  11      991.31      993.95     32.71 o 
   4   7  11     1156.41     1176.19     44.81 o 
   5   7  11        1.47        0.67     10.56 o 
   6   7  11     1069.44     1090.84     40.15 o 
   7   7  11      613.48      581.68     33.12 o 
  -9   8  11     1169.43     1265.80     52.63 o 
  -8   8  11       73.76       80.40     17.51 o 
  -7   8  11       42.51       41.50     13.88 o 
  -6   8  11       26.90       34.36     12.42 o 
  -5   8  11      593.64      637.05     23.66 o 
  -4   8  11      631.35      638.39     13.50 o 
  -3   8  11     6200.07     6110.58     53.70 o 
  -2   8  11      507.00      514.63     12.92 o 
  -1   8  11     4194.71     4033.46     42.94 o 
   0   8  11        9.75       16.75      4.54 o 
   1   8  11      310.73      332.75     12.29 o 
   2   8  11     1439.47     1509.83     39.29 o 
   3   8  11      422.01      379.69     22.20 o 
   4   8  11       45.58       62.23     13.48 o 
   5   8  11      719.31      706.95     38.15 o 
   6   8  11      146.71      164.89     20.38 o 
   7   8  11       44.20       34.53     23.58 o 
  -9   9  11      494.56      484.14     46.01 o 
  -8   9  11      108.88      105.03     20.42 o 
  -7   9  11     1412.61     1537.55     42.39 o 
  -6   9  11     1655.99     1556.21     45.34 o 
  -5   9  11      601.39      576.38     17.23 o 
  -4   9  11     1503.11     1451.48     22.71 o 
  -3   9  11      602.19      599.69     13.55 o 
  -2   9  11     1127.49     1087.51     19.83 o 
  -1   9  11     6877.38     6744.76     74.79 o 
   0   9  11      101.63       89.01      7.13 o 
   1   9  11        5.14        9.48      5.35 o 
   2   9  11     4006.37     3952.78     70.02 o 
   3   9  11      465.30      439.57     24.26 o 
   4   9  11      410.28      439.74     25.64 o 
   5   9  11      610.37      560.67     55.91 o 
   6   9  11     1062.56     1152.59     43.12 o 
  -9  10  11        6.57       16.87     13.81 o 
  -8  10  11     1078.81     1065.53     63.96 o 
  -7  10  11        1.68        9.82      9.90 o 
  -6  10  11     1564.52     1564.29     42.28 o 
  -5  10  11        5.48        5.47      8.27 o 
  -4  10  11     1016.22     1018.13     19.16 o 
  -3  10  11     1602.05     1552.39     26.67 o 
  -2  10  11     5462.58     5366.96     54.07 o 
  -1  10  11       44.29       39.97      6.63 o 
   0  10  11     2445.68     2460.47     41.40 o 
   1  10  11     1091.55     1084.82     24.15 o 
   2  10  11       87.98       72.38     10.81 o 
   3  10  11     1265.94     1293.63     39.69 o 
   4  10  11      769.06      828.86     57.35 o 
   5  10  11      674.96      645.50     32.13 o 
   6  10  11      201.15      193.17     27.21 o 
  -8  11  11      125.23      119.14     36.35 o 
  -7  11  11     1662.31     1667.73     81.56 o 
  -6  11  11       10.82       24.19     10.24 o 
  -5  11  11     3215.59     3184.68     62.81 o 
  -4  11  11       10.58       11.62      7.62 o 
  -3  11  11     4962.56     4926.70     70.14 o 
  -2  11  11      142.92      120.29     10.56 o 
  -1  11  11     2397.12     2477.95     46.71 o 
   0  11  11       14.44       17.65      7.33 o 
   1  11  11     4071.57     4007.01     68.91 o 
   2  11  11        5.78       17.30      8.28 o 
   3  11  11     1461.58     1536.51     44.13 o 
   4  11  11      392.28      393.89     28.34 o 
   5  11  11      650.39      619.71     33.41 o 
   6  11  11      559.85      612.25     34.09 o 
  -8  12  11       39.84       28.78     14.13 o 
  -7  12  11       24.59       40.86     13.19 o 
  -6  12  11        4.48        4.10     10.56 o 
  -5  12  11     1356.72     1269.66     77.29 o 
  -4  12  11      113.32      113.51     12.54 o 
  -3  12  11     1047.84     1175.93     43.97 o 
  -2  12  11      251.60      235.05     36.89 o 
  -1  12  11      716.81      745.16     35.29 o 
   0  12  11       27.63       27.05     12.12 o 
   1  12  11        2.20       11.47     10.19 o 
   2  12  11       21.59        2.21     15.32 o 
   3  12  11      327.00      338.98     32.09 o 
   4  12  11      328.96      333.22     35.36 o 
   5  12  11      389.33      413.88     28.10 o 
  -7  13  11      943.80      854.79     35.78 o 
  -6  13  11      183.87      158.50     18.43 o 
  -5  13  11      213.93      185.20     31.82 o 
  -4  13  11      154.77      126.66     20.14 o 
  -3  13  11       84.86      118.23     30.32 o 
  -2  13  11      252.79      303.66     40.01 o 
  -1  13  11     2095.35     2123.21     92.02 o 
   0  13  11        9.39        5.03     11.72 o 
   1  13  11       37.68       16.06     14.52 o 
   2  13  11      353.09      376.46     24.38 o 
   3  13  11      330.39      339.31     29.43 o 
   4  13  11        9.09       14.19     13.71 o 
   5  13  11      158.81      172.66     22.66 o 
  -7  14  11       79.34       53.23     25.12 o 
  -6  14  11     1712.13     1909.08     51.99 o 
  -5  14  11       60.42       50.82     12.66 o 
  -4  14  11     1335.86     1473.50     81.25 o 
  -3  14  11      532.82      599.01     54.47 o 
  -2  14  11     2422.36     2468.60    104.34 o 
  -1  14  11       27.50       41.74     23.83 o 
   0  14  11     1576.79     1550.81     80.27 o 
   1  14  11      311.47      323.71     28.61 o 
   2  14  11     1459.11     1553.56     44.75 o 
   3  14  11     1274.70     1325.42     38.29 o 
   4  14  11     1133.01     1176.47     42.63 o 
  -6  15  11        5.53       16.30     12.72 o 
  -5  15  11       87.82       63.10     27.36 o 
  -4  15  11       12.05      -12.16     19.14 o 
  -3  15  11      432.97      432.07     49.79 o 
  -2  15  11      154.10      128.58     32.62 o 
  -1  15  11      550.96      629.08     54.64 o 
   0  15  11     1201.24     1217.50     72.87 o 
   1  15  11      223.03      280.08     42.31 o 
   2  15  11      387.20      409.43     30.18 o 
   3  15  11      271.72      264.81     20.72 o 
  -5  16  11        1.81      -18.07     18.07 o 
  -4  16  11       90.66      147.23     36.64 o 
  -3  16  11      107.50       98.34     33.19 o 
  -2  16  11      122.07      108.94     32.29 o 
  -1  16  11      485.23      512.91     53.65 o 
   0  16  11      154.25      188.80     37.96 o 
   1  16  11       17.24       64.82     26.21 o 
   2  16  11      162.59      196.44     22.40 o 
  -3  17  11      303.89      342.19     48.23 o 
  -2  17  11       24.62        2.96     24.24 o 
  -1  17  11      557.93      517.18     54.64 o 
   0  17  11      148.19      158.56     36.07 o 
   1  17  11        2.61        9.20     24.81 o 
 -10   0  12     3635.56     3846.96     93.92 o 
  -9   0  12      183.36      103.89     19.05 o 
  -8   0  12     2384.32     2299.71     63.90 o 
  -7   0  12       11.14       16.29     15.49 o 
  -6   0  12     3577.29     3723.26     80.80 o 
  -5   0  12      442.54      405.73     21.70 o 
  -4   0  12    16973.85    16422.51    168.33 o 
  -3   0  12      538.52      515.83     18.91 o 
  -2   0  12       26.29       33.93      6.72 o 
  -1   0  12      121.19      133.76      8.94 o 
   0   0  12    12474.01    11975.87    126.43 o 
   1   0  12     1105.55     1106.67     23.23 o 
   2   0  12     8555.39     8427.01    139.10 o 
   3   0  12     1092.06     1112.88     91.03 o 
   4   0  12     2477.79     2532.33     66.44 o 
   5   0  12        2.02       26.61     13.76 o 
   6   0  12     1401.63     1506.64     64.41 o 
   7   0  12     1023.67     1050.39     68.36 o 
 -10   1  12        9.55       11.80      9.88 o 
  -9   1  12     4170.55     4203.52     67.50 o 
  -8   1  12       15.25       23.67      8.63 o 
  -7   1  12     1086.06     1078.77     28.93 o 
  -6   1  12      265.53      243.58     14.41 o 
  -5   1  12     4341.21     4313.52     47.38 o 
  -4   1  12        5.83       -0.01      3.59 o 
  -3   1  12     4062.49     3932.13     34.94 o 
  -2   1  12     1002.69      987.19     15.46 o 
  -1   1  12      825.82      814.50     13.53 o 
   0   1  12     4721.17     4738.01     40.41 o 
   1   1  12     1499.18     1492.58     24.12 o 
   2   1  12     2364.40     2378.07     37.28 o 
   3   1  12     1259.21     1317.83     27.91 o 
   4   1  12     2673.56     2801.08     49.81 o 
   5   1  12      114.00      110.16     13.53 o 
   6   1  12      457.42      492.47     27.40 o 
   7   1  12       16.12       31.94     14.51 o 
 -10   2  12       15.59       14.28     13.44 o 
  -9   2  12       10.34       -4.23      9.16 o 
  -8   2  12        0.52       -5.51      8.41 o 
  -7   2  12     1656.90     1657.76     41.04 o 
  -6   2  12        0.88       -5.68      6.59 o 
  -5   2  12     1868.71     1882.05     26.05 o 
  -4   2  12       15.52       12.45      6.41 o 
  -3   2  12      982.82     1029.87     15.65 o 
  -2   2  12        0.49        2.47      3.31 o 
  -1   2  12      864.97      823.90     14.26 o 
   0   2  12      907.56      911.15     15.39 o 
   1   2  12       11.90        4.44      4.16 o 
   2   2  12        0.11        6.60      6.82 o 
   3   2  12      211.85      205.84     14.25 o 
   4   2  12       13.13       13.04      7.55 o 
   5   2  12       89.02       66.66     13.83 o 
   6   2  12       11.47        3.49     10.20 o 
   7   2  12       51.98       41.54     13.94 o 
 -10   3  12      396.52      402.69     49.95 o 
  -9   3  12     1581.49     1509.04    110.67 o 
  -8   3  12       35.07       23.86      9.50 o 
  -7   3  12        2.46        7.51      7.52 o 
  -6   3  12       33.55       36.29      8.81 o 
  -5   3  12     5135.15     5072.10     54.14 o 
  -4   3  12       43.50       51.19      5.12 o 
  -3   3  12     3535.30     3397.81     32.80 o 
  -2   3  12     1802.18     1839.54     23.89 o 
  -1   3  12     2863.57     2792.58     25.81 o 
   0   3  12       15.04       12.29      4.14 o 
   1   3  12     5080.35     4979.19     50.32 o 
   2   3  12      222.98      233.42     14.23 o 
   3   3  12       24.28       24.53      8.39 o 
   4   3  12      859.87      874.88     34.91 o 
   5   3  12     2131.27     2076.60     51.57 o 
   6   3  12       41.05       44.27     14.39 o 
   7   3  12      218.16      202.48     26.89 o 
 -10   4  12     2808.37     2912.69    128.62 o 
  -9   4  12      196.64      175.23     23.06 o 
  -8   4  12      992.39      931.36     32.06 o 
  -7   4  12        0.02        5.77      7.39 o 
  -6   4  12     1343.60     1418.00     36.09 o 
  -5   4  12       93.38      108.49      7.76 o 
  -4   4  12    11071.00    10789.29     77.55 o 
  -3   4  12     1642.33     1642.43     20.90 o 
  -2   4  12      986.77      983.05     16.97 o 
  -1   4  12      788.17      768.01     13.81 o 
   0   4  12     7789.19     7653.26     59.02 o 
   1   4  12     2977.21     2883.73     34.26 o 
   2   4  12      572.60      571.67     20.39 o 
   3   4  12     3223.02     3160.61     52.26 o 
   4   4  12       51.56       69.92     21.28 o 
   5   4  12     1842.30     1862.33     50.05 o 
   6   4  12      857.75      789.42     65.08 o 
   7   4  12     4028.32     3924.69     81.45 o 
 -10   5  12      223.93      164.19     24.61 o 
  -9   5  12     2011.99     1979.03     63.65 o 
  -8   5  12      565.38      496.90     31.61 o 
  -7   5  12     1266.87     1223.72     35.13 o 
  -6   5  12      301.46      313.44     18.39 o 
  -5   5  12     1036.10     1075.99     17.72 o 
  -4   5  12       65.65       63.05      5.60 o 
  -3   5  12     7688.81     7591.52     60.28 o 
  -2   5  12      245.37      229.97      9.18 o 
  -1   5  12     1703.59     1689.72     22.34 o 
   0   5  12     1015.36      984.76     15.52 o 
   1   5  12      928.09      942.80     17.63 o 
   2   5  12      340.12      342.67     29.87 o 
   3   5  12     4619.50     4421.47     75.61 o 
   4   5  12      409.90      434.84     54.05 o 
   5   5  12       43.21       29.79     12.61 o 
   6   5  12     1049.59     1047.48     39.19 o 
   7   5  12      253.18      254.25     24.72 o 
 -10   6  12       31.05       26.93     16.14 o 
  -9   6  12       47.99       56.53     15.71 o 
  -8   6  12        2.42       10.52     11.32 o 
  -7   6  12      265.70      212.00     21.78 o 
  -6   6  12        1.89       -2.46      7.05 o 
  -5   6  12     4008.12     3962.57     42.57 o 
  -4   6  12      274.34      266.33     10.35 o 
  -3   6  12     1928.16     1800.01     22.76 o 
  -2   6  12     1161.84     1140.20     19.05 o 
  -1   6  12      318.82      265.71     10.16 o 
   0   6  12        3.77        5.54      3.99 o 
   1   6  12     2042.75     1949.41     27.11 o 
   2   6  12     1124.66     1141.04     34.65 o 
   3   6  12        4.03        7.23      8.68 o 
   4   6  12       74.62       65.37     14.20 o 
   5   6  12       31.37       23.07     12.80 o 
   6   6  12       12.22        9.83     13.51 o 
   7   6  12       90.84       86.02     19.23 o 
  -9   7  12     1103.22     1089.34     48.21 o 
  -8   7  12      261.12      221.22     24.43 o 
  -7   7  12      753.83      670.16     41.20 o 
  -6   7  12      141.65      142.01     18.02 o 
  -5   7  12     3730.47     3737.94     41.34 o 
  -4   7  12       99.41       82.35      6.35 o 
  -3   7  12      440.51      445.92     12.32 o 
  -2   7  12     2410.51     2411.90     31.15 o 
  -1   7  12      271.77      285.77     13.26 o 
   0   7  12       19.89       22.12      4.81 o 
   1   7  12     3445.94     3465.16     43.26 o 
   2   7  12     2498.07     2441.61     51.85 o 
   3   7  12       53.71       45.19     14.35 o 
   4   7  12     1537.13     1586.24     44.44 o 
   5   7  12      497.57      514.31     39.68 o 
   6   7  12      545.69      477.27     42.60 o 
  -9   8  12       15.85       34.46     15.79 o 
  -8   8  12     2647.70     2650.81     74.18 o 
  -7   8  12       70.91       78.62     28.43 o 
  -6   8  12     2356.10     2318.73     57.76 o 
  -5   8  12       70.16       71.97      6.37 o 
  -4   8  12     4468.78     4386.91     42.86 o 
  -3   8  12      942.02      981.92     18.94 o 
  -2   8  12     2598.24     2598.97     33.06 o 
  -1   8  12      126.35      123.37      8.13 o 
   0   8  12     6598.50     6502.79     56.80 o 
   1   8  12      984.67      985.80     21.52 o 
   2   8  12     2270.28     2192.40     49.83 o 
   3   8  12     1010.15      988.88     42.01 o 
   4   8  12     1060.73     1108.20     37.67 o 
   5   8  12      115.02       85.20     15.94 o 
   6   8  12     1024.67      979.70     40.28 o 
  -9   9  12      822.02      859.68     51.96 o 
  -8   9  12       61.04       63.51     17.43 o 
  -7   9  12     1367.60     1391.45     50.48 o 
  -6   9  12      215.89      207.22     17.81 o 
  -5   9  12     1655.86     1600.29     31.50 o 
  -4   9  12       22.08       13.16      5.64 o 
  -3   9  12     4179.60     4033.42     44.50 o 
  -2   9  12      560.24      574.22     15.05 o 
  -1   9  12     1145.94     1144.19     24.73 o 
   0   9  12     2206.32     2168.95     32.21 o 
   1   9  12      453.59      443.51     14.25 o 
   2   9  12      425.95      390.48     22.58 o 
   3   9  12     2025.99     2010.61     50.29 o 
   4   9  12      675.86      670.08     44.64 o 
   5   9  12      175.36      162.27     24.48 o 
   6   9  12     1047.62     1109.53     61.31 o 
  -9  10  12      272.98      274.37     30.46 o 
  -8  10  12       44.56       20.58     20.66 o 
  -7  10  12      852.71      874.43     36.63 o 
  -6  10  12       70.95       79.90     13.60 o 
  -5  10  12      115.09      120.99     14.77 o 
  -4  10  12       56.35       37.20      9.57 o 
  -3  10  12      459.07      416.35     20.29 o 
  -2  10  12       88.20      103.88      9.50 o 
  -1  10  12      671.42      673.96     22.70 o 
   0  10  12        7.88        2.22      6.95 o 
   1  10  12      448.10      445.25     14.87 o 
   2  10  12       26.67       13.12     10.38 o 
   3  10  12       25.78       20.37     12.05 o 
   4  10  12       34.62       12.58     11.69 o 
   5  10  12        8.36      -12.02     12.02 o 
   6  10  12       85.82       61.41     18.08 o 
  -8  11  12      217.23      216.56     33.15 o 
  -7  11  12      376.88      430.26     42.68 o 
  -6  11  12       83.09       66.42     13.55 o 
  -5  11  12     2266.63     2305.43     52.63 o 
  -4  11  12        0.25       -6.37      8.38 o 
  -3  11  12       50.33       64.79     16.29 o 
  -2  11  12     1125.67     1186.09     34.67 o 
  -1  11  12     1478.95     1486.43     74.85 o 
   0  11  12       25.08       13.68      8.10 o 
   1  11  12     1917.85     1951.99     46.88 o 
   2  11  12      242.48      272.72     20.53 o 
   3  11  12       38.63       31.81     13.45 o 
   4  11  12      198.53      189.64     22.23 o 
   5  11  12      488.58      526.25     31.22 o 
  -8  12  12      805.79      918.81     46.27 o 
  -7  12  12       11.85       10.97     11.30 o 
  -6  12  12     1891.70     1950.93     50.67 o 
  -5  12  12       48.62       52.81     15.19 o 
  -4  12  12      957.58      961.16     41.67 o 
  -3  12  12       59.85       71.35     16.68 o 
  -2  12  12     1666.25     1666.57     81.34 o 
  -1  12  12     1044.78     1067.53     56.07 o 
   0  12  12     1722.28     1769.07     56.46 o 
   1  12  12      119.69       96.61     19.09 o 
   2  12  12      196.86      177.70     34.80 o 
   3  12  12     1375.49     1447.67     44.71 o 
   4  12  12      895.57      908.76     47.52 o 
   5  12  12     1353.14     1426.24     48.64 o 
  -7  13  12     1160.18     1107.00     80.21 o 
  -6  13  12       20.54       13.28     11.42 o 
  -5  13  12     1155.81     1128.51     47.71 o 
  -4  13  12        9.01       23.62     18.69 o 
  -3  13  12      926.14      960.51     63.43 o 
  -2  13  12      156.55      165.47     34.67 o 
  -1  13  12     1143.75     1090.89     68.36 o 
   0  13  12      424.45      432.34     30.66 o 
   1  13  12      381.34      330.59     33.40 o 
   2  13  12      358.87      356.41     21.14 o 
   3  13  12     1125.74     1149.12     40.50 o 
   4  13  12      753.78      692.23     34.61 o 
  -6  14  12      152.03      120.03     18.60 o 
  -5  14  12      452.11      506.20     34.70 o 
  -4  14  12       23.86       32.04     25.72 o 
  -3  14  12       14.73        0.41     19.31 o 
  -2  14  12      525.03      580.36     53.57 o 
  -1  14  12       57.11       24.48     23.74 o 
   0  14  12      127.93      133.59     32.86 o 
   1  14  12      609.78      593.71     36.85 o 
   2  14  12      469.19      446.62     27.74 o 
   3  14  12       59.66       61.17     16.30 o 
  -5  15  12      550.95      566.64     57.18 o 
  -4  15  12        0.06      -15.20     20.13 o 
  -3  15  12        5.45       25.55     24.40 o 
  -2  15  12      173.21      173.85     36.07 o 
  -1  15  12      761.94      848.20     64.33 o 
   0  15  12        2.34       12.16     24.40 o 
   1  15  12      427.28      433.65     33.36 o 
   2  15  12      369.12      331.13     25.49 o 
  -4  16  12      507.42      492.54     54.47 o 
  -3  16  12       76.47       50.20     29.74 o 
  -2  16  12     1594.21     1780.44     94.24 o 
  -1  16  12     1082.83     1252.09     78.95 o 
   0  16  12     1003.08      947.12     69.51 o 
   1  16  12       15.73       24.73     25.47 o 
 -10   1  13       66.53       52.34     13.84 o 
  -9   1  13     3153.71     3212.47     80.23 o 
  -8   1  13       29.52       26.36      9.40 o 
  -7   1  13     1779.57     1895.42     45.24 o 
  -6   1  13      120.99      110.96     12.65 o 
  -5   1  13     1178.67     1185.26     23.29 o 
  -4   1  13       57.46       46.41      5.94 o 
  -3   1  13     4287.94     4104.91     40.82 o 
  -2   1  13      441.78      398.99     11.87 o 
  -1   1  13      815.88      784.85     15.00 o 
   0   1  13        3.01       11.27      4.13 o 
   1   1  13     1877.99     1859.59     24.09 o 
   2   1  13     1472.12     1553.83     34.04 o 
   3   1  13      476.57      501.85     20.40 o 
   4   1  13      196.78      217.48     14.43 o 
   5   1  13       32.48       22.74      9.41 o 
   6   1  13      573.30      565.29     26.16 o 
   7   1  13       19.89       13.97     12.27 o 
 -10   2  13     2408.26     2380.83    109.02 o 
  -9   2  13       65.13       74.66     15.11 o 
  -8   2  13     3584.38     3527.19     67.53 o 
  -7   2  13        0.53       -1.92      7.28 o 
  -6   2  13      405.47      421.50     20.98 o 
  -5   2  13      224.47      208.10     11.96 o 
  -4   2  13    13293.86    13108.85    104.89 o 
  -3   2  13     1471.46     1430.77     19.62 o 
  -2   2  13     5241.51     5162.82     45.46 o 
  -1   2  13      842.34      824.55     15.45 o 
   0   2  13      241.76      230.18      8.53 o 
   1   2  13     2553.24     2517.67     31.21 o 
   2   2  13     7271.53     7157.22     89.15 o 
   3   2  13     1752.31     1685.51     37.20 o 
   4   2  13      426.80      377.97     19.66 o 
   5   2  13      584.50      573.90     22.22 o 
   6   2  13      321.43      334.27     21.51 o 
   7   2  13     2103.03     2127.29     58.85 o 
 -10   3  13        8.43       38.66     16.58 o 
  -9   3  13      961.66      936.48     43.35 o 
  -8   3  13      346.12      384.71     34.96 o 
  -7   3  13      654.09      683.04     27.32 o 
  -6   3  13       35.45       25.51      8.74 o 
  -5   3  13     1679.63     1648.88     25.72 o 
  -4   3  13     2199.27     2159.47     25.67 o 
  -3   3  13     5921.39     5734.59     48.74 o 
  -2   3  13        0.40       -3.77      3.77 o 
  -1   3  13      714.05      696.36     13.75 o 
   0   3  13     3353.79     3272.81     37.19 o 
   1   3  13     1421.21     1410.54     22.74 o 
   2   3  13     3533.89     3599.23     64.16 o 
   3   3  13     1460.80     1436.72     34.42 o 
   4   3  13      471.09      480.70     25.61 o 
   5   3  13      510.59      541.64     32.66 o 
   6   3  13     1141.14     1097.46     40.50 o 
   7   3  13      579.59      541.33     32.22 o 
 -10   4  13       60.06       68.19     18.59 o 
  -9   4  13       26.51       30.99     14.40 o 
  -8   4  13       57.38       48.64     12.25 o 
  -7   4  13      412.51      400.04     21.79 o 
  -6   4  13       11.34       12.99      8.09 o 
  -5   4  13      903.54      902.53     18.28 o 
  -4   4  13       19.76       18.06      4.22 o 
  -3   4  13      385.30      377.75     11.40 o 
  -2   4  13     1475.11     1410.28     21.48 o 
  -1   4  13       64.52       59.90      5.85 o 
   0   4  13      144.17      117.44      7.41 o 
   1   4  13      239.03      235.01      9.34 o 
   2   4  13      104.56      116.02     12.09 o 
   3   4  13        1.69        1.99      7.56 o 
   4   4  13      246.55      233.79     22.12 o 
   5   4  13      393.69      417.53     25.72 o 
   6   4  13       37.78       20.13     13.50 o 
   7   4  13        0.16        6.74     14.80 o 
 -10   5  13      136.92      143.51     25.84 o 
  -9   5  13     1220.85     1189.57     49.59 o 
  -8   5  13      120.35      101.45     18.89 o 
  -7   5  13      635.81      658.75     26.60 o 
  -6   5  13      125.37      126.51     13.96 o 
  -5   5  13     1050.37     1114.87     20.78 o 
  -4   5  13       81.94       79.99      6.34 o 
  -3   5  13     5395.47     5250.54     50.04 o 
  -2   5  13     4845.70     4778.68     48.94 o 
  -1   5  13      730.73      759.97     16.39 o 
   0   5  13     1812.00     1763.63     22.09 o 
   1   5  13     3634.46     3713.28     41.85 o 
   2   5  13     2349.07     2352.70     43.80 o 
   3   5  13      634.81      622.97     27.82 o 
   4   5  13      738.04      754.11     31.71 o 
   5   5  13      796.48      752.65     33.55 o 
   6   5  13     1151.16     1142.73     58.10 o 
  -9   6  13       28.68       22.03     13.71 o 
  -8   6  13     4904.65     4604.38    102.37 o 
  -7   6  13       10.31        2.11      9.35 o 
  -6   6  13       81.72       95.49     22.76 o 
  -5   6  13      127.15      131.93      7.75 o 
  -4   6  13     5893.24     6033.55     53.86 o 
  -3   6  13     1273.60     1243.12     20.53 o 
  -2   6  13     1356.62     1358.14     22.62 o 
  -1   6  13      262.38      257.72     10.41 o 
   0   6  13     1323.82     1329.30     20.21 o 
   1   6  13     1629.16     1641.93     24.77 o 
   2   6  13     7023.71     6885.78    102.59 o 
   3   6  13      832.85      836.19     32.08 o 
   4   6  13        1.51       -4.27     10.79 o 
   5   6  13      432.63      427.60     35.31 o 
   6   6  13      271.69      247.49     34.61 o 
  -9   7  13     2514.70     2636.72     78.87 o 
  -8   7  13      152.32      158.93     21.76 o 
  -7   7  13     1935.77     1916.39     89.80 o 
  -6   7  13        1.02        9.70     10.22 o 
  -5   7  13     2497.07     2538.36     33.32 o 
  -4   7  13      613.59      614.39     15.10 o 
  -3   7  13     3992.49     3973.69     43.90 o 
  -2   7  13      512.27      526.09     14.31 o 
  -1   7  13      926.11      910.85     18.46 o 
   0   7  13      958.46      973.28     17.42 o 
   1   7  13     3141.63     3144.40     37.99 o 
   2   7  13     1474.65     1383.83     38.92 o 
   3   7  13      533.30      507.94     32.58 o 
   4   7  13        4.73       -5.77      9.81 o 
   5   7  13      135.87      132.97     19.34 o 
   6   7  13     1127.19     1176.64     44.24 o 
  -9   8  13       27.42       -0.79     18.20 o 
  -8   8  13       10.40       27.64     13.56 o 
  -7   8  13      355.63      349.44     27.50 o 
  -6   8  13        0.72       -8.71      8.76 o 
  -5   8  13       21.77       11.65      4.98 o 
  -4   8  13        0.22        5.12      6.22 o 
  -3   8  13       21.81       18.31      8.10 o 
  -2   8  13      238.02      218.26     12.62 o 
  -1   8  13      102.26       95.76      7.85 o 
   0   8  13       27.53       18.36      5.37 o 
   1   8  13       70.08       57.12      6.87 o 
   2   8  13        0.14        2.65      9.58 o 
   3   8  13       35.30       57.97     13.72 o 
   4   8  13      249.67      267.00     34.35 o 
   5   8  13       67.22       52.33     14.87 o 
   6   8  13      251.17      275.00     25.92 o 
  -9   9  13      561.91      515.55     37.15 o 
  -8   9  13       38.12       21.91     14.20 o 
  -7   9  13      256.48      223.90     24.47 o 
  -6   9  13        0.02        1.82      8.66 o 
  -5   9  13      697.61      680.01     20.55 o 
  -4   9  13       60.97       90.67     10.01 o 
  -3   9  13     2010.06     1989.70     46.36 o 
  -2   9  13        0.84       -3.48      6.62 o 
  -1   9  13        6.24        3.60      6.20 o 
   0   9  13       36.59       40.14      9.27 o 
   1   9  13      687.97      683.44     20.82 o 
   2   9  13       29.13       42.80     13.14 o 
   3   9  13        2.04       -9.31      9.31 o 
   4   9  13      336.26      343.54     33.51 o 
   5   9  13        6.32       -2.21     15.57 o 
  -8  10  13     2114.71     2192.22     98.51 o 
  -7  10  13        5.60        8.43     12.39 o 
  -6  10  13     2166.56     2204.79     57.53 o 
  -5  10  13      102.49       97.31     17.83 o 
  -4  10  13     3277.15     3302.29     79.37 o 
  -3  10  13      421.27      421.27     22.49 o 
  -2  10  13     2761.09     2776.31     71.25 o 
  -1  10  13      887.79      903.03     39.20 o 
   0  10  13     2157.40     2206.56     43.50 o 
   1  10  13      468.76      530.00     46.78 o 
   2  10  13      867.57      822.39     32.16 o 
   3  10  13     1469.97     1445.15     59.35 o 
   4  10  13      253.23      213.53     27.79 o 
   5  10  13     2067.48     2250.34     60.29 o 
  -8  11  13       55.91       56.48     18.64 o 
  -7  11  13      929.23      960.83     36.20 o 
  -6  11  13       51.98       63.14     14.55 o 
  -5  11  13      971.66      978.80     43.49 o 
  -4  11  13      259.28      296.95     26.08 o 
  -3  11  13      565.30      556.67     37.71 o 
  -2  11  13       88.21       97.09     17.39 o 
  -1  11  13     2159.99     2154.91     65.52 o 
   0  11  13     1184.19     1144.21     64.45 o 
   1  11  13       46.89       51.67     16.74 o 
   2  11  13      654.23      632.29     33.25 o 
   3  11  13      342.68      326.49     24.23 o 
   4  11  13      754.55      789.05     35.81 o 
  -7  12  13       39.17       41.58     13.30 o 
  -6  12  13      227.64      217.11     20.71 o 
  -5  12  13       97.39       91.41     19.31 o 
  -4  12  13       46.09       14.41     30.23 o 
  -3  12  13       29.46       48.44     22.39 o 
  -2  12  13      596.66      597.04     52.83 o 
  -1  12  13        2.58       23.21     14.62 o 
   0  12  13      112.42      105.55     19.75 o 
   1  12  13       39.54       39.79     26.13 o 
   2  12  13      122.14      106.80     17.08 o 
   3  12  13      625.04      606.73     46.92 o 
   4  12  13      471.94      494.41     34.49 o 
  -7  13  13      123.36       96.21     20.60 o 
  -6  13  13       26.35       30.90     16.95 o 
  -5  13  13      724.04      781.91     40.99 o 
  -4  13  13       23.10       49.48     17.04 o 
  -3  13  13      747.12      953.20     66.71 o 
  -2  13  13     1052.04     1131.31     70.00 o 
  -1  13  13       85.87       67.37     28.84 o 
   0  13  13      772.48      830.30     64.99 o 
   1  13  13     2058.04     2244.87    102.25 o 
   2  13  13      250.09      210.09     27.45 o 
   3  13  13      282.00      279.17     24.19 o 
  -6  14  13     1228.67     1264.07     53.85 o 
  -5  14  13       49.43       41.85     17.62 o 
  -4  14  13      481.68      469.94     51.35 o 
  -3  14  13       75.03       57.18     27.69 o 
  -2  14  13      573.23      649.62     58.41 o 
  -1  14  13      572.88      525.32     52.42 o 
   0  14  13     1850.45     1817.49     61.58 o 
   1  14  13      238.83      231.45     32.16 o 
   2  14  13      164.97      227.97     50.32 o 
  -5  15  13      955.83     1063.12     75.01 o 
  -4  15  13        7.07       15.36     24.73 o 
  -3  15  13      258.42      165.30     37.05 o 
  -2  15  13      169.22      205.56     40.34 o 
  -1  15  13     2590.85     2792.14    117.90 o 
   0  15  13      244.17      338.41     46.01 o 
   1  15  13      157.32      153.21     32.70 o 
  -3  16  13        7.16        4.85     24.07 o 
  -2  16  13      169.33      220.84     42.97 o 
  -1  16  13        0.72       -9.12     23.42 o 
   0  16  13       51.30       16.10     24.65 o 
 -10   0  14      763.08      749.28     42.31 o 
  -9   0  14       84.19       76.82     17.86 o 
  -8   0  14     6640.71     6664.92    128.47 o 
  -7   0  14       47.65       52.30     14.17 o 
  -6   0  14        7.26       12.16     16.43 o 
  -5   0  14       42.97       56.82      9.42 o 
  -4   0  14        5.94        8.09     13.00 o 
  -3   0  14     2531.61     2461.93     41.01 o 
  -2   0  14     9716.73     9634.31    108.94 o 
  -1   0  14     2319.03     2384.11     41.78 o 
   0   0  14       14.81        2.67      5.76 o 
   1   0  14     4579.44     4488.97     66.96 o 
   2   0  14     1328.44     1294.85     36.28 o 
   3   0  14     5446.46     5442.89     88.71 o 
   4   0  14     1124.45     1107.57     56.33 o 
   5   0  14      211.67      193.75     20.27 o 
   6   0  14       64.07       84.62     17.23 o 
 -10   1  14        1.48      -10.57     14.15 o 
  -9   1  14     1507.23     1636.90     46.36 o 
  -8   1  14       33.47       27.75     11.19 o 
  -7   1  14     2588.00     2535.37     70.58 o 
  -6   1  14     1240.45     1229.58     35.03 o 
  -5   1  14      458.45      450.29     13.38 o 
  -4   1  14     1141.34     1145.37     21.36 o 
  -3   1  14     4039.08     3879.69     40.31 o 
  -2   1  14     1722.26     1606.35     22.72 o 
  -1   1  14     2495.67     2382.78     28.70 o 
   0   1  14      301.48      311.09     10.14 o 
   1   1  14     2266.04     2230.88     31.04 o 
   2   1  14     2999.65     2962.44     45.31 o 
   3   1  14     3069.60     3181.85     84.23 o 
   4   1  14      517.94      526.32     20.94 o 
   5   1  14      237.27      228.41     16.85 o 
   6   1  14       75.57       79.45     15.27 o 
 -10   2  14        9.55       25.92     22.76 o 
  -9   2  14      257.58      271.09     24.53 o 
  -8   2  14       78.56       85.53     16.65 o 
  -7   2  14      281.15      268.47     19.96 o 
  -6   2  14       14.25       12.76      8.66 o 
  -5   2  14      147.86      162.34     10.76 o 
  -4   2  14       88.77       92.11      6.87 o 
  -3   2  14      974.50      951.33     17.71 o 
  -2   2  14      129.60      130.46      7.62 o 
  -1   2  14      352.34      350.84     13.60 o 
   0   2  14        0.29        0.17      3.66 o 
   1   2  14        0.72        8.43      6.78 o 
   2   2  14       46.70       24.61      9.09 o 
   3   2  14      274.82      260.28     17.20 o 
   4   2  14        6.19        3.93      8.64 o 
   5   2  14      168.40      160.07     19.28 o 
   6   2  14       52.57       40.50     14.79 o 
 -10   3  14       54.51       38.85     16.73 o 
  -9   3  14      468.25      488.48     27.24 o 
  -8   3  14      475.61      469.16     41.94 o 
  -7   3  14     1686.88     1690.90     43.49 o 
  -6   3  14        6.36        7.62      8.85 o 
  -5   3  14      712.87      701.58     16.83 o 
  -4   3  14      136.35      152.93      7.58 o 
  -3   3  14     3579.79     3511.71     38.16 o 
  -2   3  14     1684.97     1600.35     24.71 o 
  -1   3  14      482.50      472.25     14.73 o 
   0   3  14       67.78       68.48      6.59 o 
   1   3  14       21.62       25.44      5.86 o 
   2   3  14     2554.53     2565.94     99.30 o 
   3   3  14      241.79      250.70     17.18 o 
   4   3  14     1179.77     1205.40     33.69 o 
   5   3  14       21.45        9.41     11.61 o 
   6   3  14      408.72      451.89     28.82 o 
 -10   4  14      303.58      266.27     42.64 o 
  -9   4  14       35.87       24.21     14.54 o 
  -8   4  14     6875.77     7303.87    114.75 o 
  -7   4  14      106.28      109.05     14.48 o 
  -6   4  14     3120.54     3054.30     59.05 o 
  -5   4  14       26.36       32.63      5.69 o 
  -4   4  14     6123.90     6105.08     58.29 o 
  -3   4  14     1802.96     1775.86     33.75 o 
  -2   4  14    13947.52    13990.40    113.76 o 
  -1   4  14       70.69       74.17      6.36 o 
   0   4  14      577.85      582.52     12.67 o 
   1   4  14      215.62      224.17     11.11 o 
   2   4  14     1742.81     1746.89     38.28 o 
   3   4  14     1230.03     1256.58     33.47 o 
   4   4  14     2887.41     2897.84     63.76 o 
   5   4  14       67.05       54.36     15.31 o 
   6   4  14      115.50      104.59     19.40 o 
  -9   5  14     1206.01     1294.27     52.39 o 
  -8   5  14       70.14       44.29     15.08 o 
  -7   5  14     1340.69     1375.64     39.20 o 
  -6   5  14        5.41       -3.11      8.02 o 
  -5   5  14      854.07      861.80     19.07 o 
  -4   5  14     1384.27     1452.43     23.54 o 
  -3   5  14     4628.97     4615.53     48.73 o 
  -2   5  14       30.54       26.75      6.81 o 
  -1   5  14      824.24      858.64     18.00 o 
   0   5  14        3.34        1.72      3.82 o 
   1   5  14       94.79       97.51     12.58 o 
   2   5  14     3613.96     3584.82     58.20 o 
   3   5  14      559.73      509.43     29.72 o 
   4   5  14     1010.91     1099.82     59.11 o 
   5   5  14        0.90        0.48     12.83 o 
   6   5  14      233.15      255.55     25.12 o 
  -9   6  14       64.25       46.83     32.90 o 
  -8   6  14       65.52      107.28     19.58 o 
  -7   6  14      460.67      502.04     56.03 o 
  -6   6  14        3.26        8.20      8.06 o 
  -5   6  14       29.80       29.24      6.81 o 
  -4   6  14      125.21      140.90     11.20 o 
  -3   6  14      299.54      267.00     11.15 o 
  -2   6  14      753.54      712.49     18.42 o 
  -1   6  14      366.36      364.93     14.15 o 
   0   6  14       59.22       66.26      6.21 o 
   1   6  14      408.05      417.36     19.29 o 
   2   6  14      118.88       82.62     14.32 o 
   3   6  14       35.05       28.77     11.69 o 
   4   6  14      364.01      378.07     36.92 o 
   5   6  14      189.53      162.89     20.86 o 
   6   6  14       58.98       27.04     16.21 o 
  -9   7  14      829.41      789.35     80.56 o 
  -8   7  14       43.29       45.92     15.20 o 
  -7   7  14      809.73      774.43     37.41 o 
  -6   7  14      110.86       79.96     16.18 o 
  -5   7  14      325.35      340.44     20.61 o 
  -4   7  14      440.17      407.01     16.76 o 
  -3   7  14     1937.87     2061.10     36.01 o 
  -2   7  14      717.63      717.83     17.90 o 
  -1   7  14     1144.40     1062.39     27.38 o 
   0   7  14      598.92      592.76     16.80 o 
   1   7  14     2055.82     2100.19     48.84 o 
   2   7  14      449.65      434.48     32.83 o 
   3   7  14      558.64      496.42     27.20 o 
   4   7  14      157.87      143.71     18.72 o 
   5   7  14       45.93       30.02     15.15 o 
  -9   8  14       90.37       90.97     20.67 o 
  -8   8  14     1526.19     1438.93     65.32 o 
  -7   8  14       36.58       29.50     13.60 o 
  -6   8  14     1023.79     1006.72     61.25 o 
  -5   8  14       11.89        4.58      8.89 o 
  -4   8  14      820.30      847.86     23.36 o 
  -3   8  14     1376.57     1432.96     38.92 o 
  -2   8  14      739.82      822.47     29.67 o 
  -1   8  14     1233.11     1192.34     27.16 o 
   0   8  14     1135.63     1042.62     28.61 o 
   1   8  14     1961.38     1931.09     46.95 o 
   2   8  14     1262.05     1251.32     38.99 o 
   3   8  14     2018.41     2032.37     52.14 o 
   4   8  14      233.48      208.69     23.07 o 
   5   8  14     1348.40     1367.87     46.97 o 
  -8   9  14        0.03       -3.09     28.47 o 
  -7   9  14     1038.32      998.01     45.64 o 
  -6   9  14      119.07      108.38     21.98 o 
  -5   9  14     1480.00     1472.65     51.35 o 
  -4   9  14      498.59      538.77     25.67 o 
  -3   9  14     1896.96     1865.66     46.00 o 
  -2   9  14      307.22      309.02     20.23 o 
  -1   9  14     1383.85     1419.05     39.80 o 
   0   9  14      389.91      365.51     18.57 o 
   1   9  14      512.59      503.93     25.46 o 
   2   9  14     1344.94     1351.46     41.32 o 
   3   9  14     1194.71     1233.30     41.36 o 
   4   9  14      209.67      201.16     22.23 o 
   5   9  14      597.36      586.78     33.58 o 
  -8  10  14       78.21       42.78     16.89 o 
  -7  10  14      161.64      153.43     29.37 o 
  -6  10  14      133.22      103.71     20.66 o 
  -5  10  14      217.53      234.94     38.00 o 
  -4  10  14        0.10       21.27     14.53 o 
  -3  10  14       41.28       17.95     12.62 o 
  -2  10  14      494.56      482.79     26.13 o 
  -1  10  14       20.81       33.53     17.87 o 
   0  10  14      171.13      195.86     53.32 o 
   1  10  14      453.49      475.26     60.22 o 
   2  10  14        9.03       14.82     11.88 o 
   3  10  14      139.24       97.99     17.12 o 
   4  10  14      525.27      552.19     36.19 o 
  -7  11  14      577.63      604.22     37.52 o 
  -6  11  14      192.08      189.65     33.56 o 
  -5  11  14      244.10      219.67     25.15 o 
  -4  11  14       84.80       77.22     17.99 o 
  -3  11  14      597.31      608.00     34.84 o 
  -2  11  14      641.26      703.12     69.30 o 
  -1  11  14      292.00      283.93     26.32 o 
   0  11  14      337.00      323.47     28.19 o 
   1  11  14      140.34      139.38     23.26 o 
   2  11  14      161.33      173.64     19.66 o 
   3  11  14      192.37      185.55     21.19 o 
   4  11  14      421.84      388.61     27.76 o 
  -7  12  14      107.85      101.38     22.31 o 
  -6  12  14     2786.12     2648.26     77.00 o 
  -5  12  14       23.58       10.05     14.93 o 
  -4  12  14     1843.99     1853.31     61.28 o 
  -3  12  14      388.26      299.63     40.83 o 
  -2  12  14     1502.61     1403.34     77.80 o 
  -1  12  14      420.92      422.94     30.95 o 
   0  12  14     1621.38     1598.73     60.10 o 
   1  12  14      144.71      124.10     22.51 o 
   2  12  14     1028.40     1072.46     48.83 o 
   3  12  14      202.00      217.15     22.58 o 
  -6  13  14       11.86        2.84     15.01 o 
  -5  13  14     1724.03     1752.40     62.03 o 
  -4  13  14       88.91       88.98     19.78 o 
  -3  13  14      463.40      453.59     49.62 o 
  -2  13  14       25.80       31.55     23.83 o 
  -1  13  14      977.03      960.29     44.49 o 
   0  13  14      544.25      539.07     35.63 o 
   1  13  14      828.88      831.54     98.22 o 
   2  13  14      205.82      170.42     25.46 o 
  -5  14  14       99.40      109.61     22.12 o 
  -4  14  14        0.21      -10.27     20.87 o 
  -3  14  14       67.64       60.96     29.08 o 
  -2  14  14       19.18       39.27     26.70 o 
  -1  14  14        8.38        8.46     23.25 o 
   0  14  14      105.77       98.30     21.60 o 
   1  14  14      147.04      210.56     61.17 o 
  -3  15  14      172.09      177.21     39.44 o 
  -2  15  14       77.66      111.08     34.10 o 
  -1  15  14      207.35      256.09     43.87 o 
   0  15  14      121.65      154.62     38.78 o 
  -9   1  15      304.49      324.25     24.13 o 
  -8   1  15      215.91      218.09     19.92 o 
  -7   1  15     2186.33     2144.85     50.72 o 
  -6   1  15      850.23      865.62     30.41 o 
  -5   1  15      479.43      473.70     15.95 o 
  -4   1  15      514.07      495.38     14.76 o 
  -3   1  15     3258.33     3146.57     37.60 o 
  -2   1  15     3424.48     3425.19     37.24 o 
  -1   1  15     4260.20     4084.64     57.03 o 
   0   1  15      928.62      875.69     16.76 o 
   1   1  15     1119.40     1174.80     30.71 o 
   2   1  15      348.16      372.23     17.41 o 
   3   1  15     1027.58     1032.89     27.91 o 
   4   1  15     1805.32     1815.19     43.09 o 
   5   1  15      305.09      320.51     21.87 o 
   6   1  15       37.91       37.20     15.64 o 
  -9   2  15       48.50       22.57     16.25 o 
  -8   2  15     2728.46     2802.66     61.29 o 
  -7   2  15      121.25      131.95     16.22 o 
  -6   2  15     3899.61     3969.29     70.84 o 
  -5   2  15       19.53       17.28      5.49 o 
  -4   2  15     1386.01     1318.80     23.93 o 
  -3   2  15     1512.07     1493.39     26.30 o 
  -2   2  15     3761.73     3674.10     49.46 o 
  -1   2  15     1520.46     1519.47     22.86 o 
   0   2  15     2193.41     2127.38     31.85 o 
   1   2  15      206.61      227.04     13.97 o 
   2   2  15      883.28      899.37     28.70 o 
   3   2  15     4447.93     4408.62     69.28 o 
   4   2  15      652.09      623.10     30.33 o 
   5   2  15      107.51       83.50     19.16 o 
   6   2  15      323.23      325.63     26.79 o 
  -9   3  15      650.72      672.09     31.68 o 
  -8   3  15        0.05       -2.24     10.11 o 
  -7   3  15     3394.79     3484.18     74.94 o 
  -6   3  15       42.68       37.84     11.19 o 
  -5   3  15      430.31      440.08     14.69 o 
  -4   3  15        0.48       -4.25      4.54 o 
  -3   3  15     2199.32     2212.99     30.57 o 
  -2   3  15     1790.27     1815.75     27.45 o 
  -1   3  15      568.75      582.62     14.10 o 
   0   3  15        7.62        2.50      4.03 o 
   1   3  15       42.84       42.19      9.85 o 
   2   3  15      352.70      307.85     18.50 o 
   3   3  15      817.34      848.98     37.09 o 
   4   3  15     2268.94     2408.15     50.31 o 
   5   3  15      157.33      159.02     24.39 o 
   6   3  15      481.60      443.94     37.35 o 
  -9   4  15      250.49      259.62     27.71 o 
  -8   4  15       20.74       24.21     11.21 o 
  -7   4  15       53.57       45.18     12.32 o 
  -6   4  15       11.50       -4.09      8.34 o 
  -5   4  15       67.35       53.33     14.19 o 
  -4   4  15       37.92       40.78      9.60 o 
  -3   4  15       13.31       13.46      6.09 o 
  -2   4  15       37.23       20.20      6.27 o 
  -1   4  15       77.02       89.45      7.70 o 
   0   4  15       61.72       64.42      5.95 o 
   1   4  15       62.33       48.99     10.31 o 
   2   4  15        4.50        0.42      8.63 o 
   3   4  15       34.76       36.39     11.15 o 
   4   4  15        5.06       -0.68     11.78 o 
   5   4  15      113.37      109.31     18.21 o 
  -9   5  15      620.24      571.88     37.63 o 
  -8   5  15       38.99       13.21     13.65 o 
  -7   5  15      937.95      885.59     32.57 o 
  -6   5  15      100.20      105.99     14.13 o 
  -5   5  15      436.03      469.68     51.31 o 
  -4   5  15      250.36      260.30     15.83 o 
  -3   5  15      372.90      352.93     15.64 o 
  -2   5  15      633.99      604.40     17.39 o 
  -1   5  15      351.66      346.68     15.58 o 
   0   5  15        9.32        1.29      4.59 o 
   1   5  15      211.78      200.68     15.26 o 
   2   5  15        9.64        1.45      8.63 o 
   3   5  15       37.93       30.22     13.64 o 
   4   5  15      957.84      910.55     36.22 o 
   5   5  15       15.11       16.05     14.21 o 
  -9   6  15       33.28       58.37     17.78 o 
  -8   6  15     1833.90     1954.21     63.70 o 
  -7   6  15       62.39       73.71     17.00 o 
  -6   6  15     2505.20     2610.03     55.73 o 
  -5   6  15       85.75      108.63     31.18 o 
  -4   6  15     1744.32     1797.55     34.42 o 
  -3   6  15      964.33      972.88     32.37 o 
  -2   6  15     2345.80     2362.89     51.95 o 
  -1   6  15     2374.79     2409.21     54.62 o 
   0   6  15     2874.90     2845.62     44.89 o 
   1   6  15     1001.20     1033.51     29.59 o 
   2   6  15      280.19      248.61     20.47 o 
   3   6  15     1755.74     1802.20     55.99 o 
   4   6  15      235.12      254.47     27.14 o 
   5   6  15     1202.50     1202.77     44.11 o 
  -8   7  15       40.16       30.40     15.05 o 
  -7   7  15      850.39      855.33     40.12 o 
  -6   7  15        5.69       16.73     17.05 o 
  -5   7  15      753.74      709.26     35.09 o 
  -4   7  15      424.52      402.89     22.68 o 
  -3   7  15     1951.36     2107.99     49.22 o 
  -2   7  15      476.59      479.47     24.51 o 
  -1   7  15     3929.09     3830.86     54.09 o 
   0   7  15      160.64      150.29     14.10 o 
   1   7  15      789.33      783.80     36.27 o 
   2   7  15      709.96      650.88     29.41 o 
   3   7  15      642.80      706.28     32.41 o 
   4   7  15      424.18      477.35     29.28 o 
   5   7  15      633.66      667.81     34.95 o 
  -8   8  15       45.70       46.33     16.70 o 
  -7   8  15      589.59      581.08     34.20 o 
  -6   8  15      251.35      245.08     36.40 o 
  -5   8  15       18.18       19.30     11.14 o 
  -4   8  15       21.08       26.45     11.71 o 
  -3   8  15     1580.80     1551.40     42.61 o 
  -2   8  15       22.65       18.12     10.62 o 
  -1   8  15      501.90      519.43     25.58 o 
   0   8  15      561.79      563.30     22.92 o 
   1   8  15      331.90      349.76     22.88 o 
   2   8  15       48.51       43.09     29.17 o 
   3   8  15       81.58       90.27     31.28 o 
   4   8  15      161.28      174.89     21.04 o 
  -8   9  15        0.00        0.08     13.78 o 
  -7   9  15      361.45      335.92     29.54 o 
  -6   9  15     1261.52     1235.90     69.51 o 
  -5   9  15     1159.26     1279.99     49.72 o 
  -4   9  15        5.54        4.95     14.65 o 
  -3   9  15     1196.09     1190.58     61.36 o 
  -2   9  15      803.96      793.09     30.94 o 
  -1   9  15      315.86      355.83     22.66 o 
   0   9  15      759.46      786.95     40.06 o 
   1   9  15     1854.50     1943.71     63.80 o 
   2   9  15      674.09      574.78     29.30 o 
   3   9  15      294.26      281.49     23.48 o 
   4   9  15      894.49      907.11     43.59 o 
  -7  10  15      108.13      133.51     33.77 o 
  -6  10  15     1658.11     1598.14     80.19 o 
  -5  10  15      104.01      118.38     20.70 o 
  -4  10  15     1508.21     1540.11     54.77 o 
  -3  10  15       86.52       84.57     15.06 o 
  -2  10  15     1419.30     1418.43     41.13 o 
  -1  10  15     1073.63     1024.71     56.85 o 
   0  10  15      715.21      779.77     40.23 o 
   1  10  15      107.89       87.57     20.89 o 
   2  10  15      726.19      680.56     34.60 o 
   3  10  15      419.08      391.77     27.14 o 
   4  10  15      629.65      647.99     34.36 o 
  -7  11  15      677.53      694.89     56.94 o 
  -6  11  15        7.44        5.96     14.63 o 
  -5  11  15     1124.99     1147.43     49.32 o 
  -4  11  15      160.26      148.55     22.86 o 
  -3  11  15     1050.90     1041.16     44.88 o 
  -2  11  15      295.30      301.43     28.17 o 
  -1  11  15      624.54      618.62     35.88 o 
   0  11  15      211.72      229.06     26.87 o 
   1  11  15       49.54       22.33     17.62 o 
   2  11  15     1125.20     1133.17     50.89 o 
   3  11  15      131.93      150.27     21.04 o 
  -6  12  15      128.79      132.10     23.74 o 
  -5  12  15        0.09       -2.96     24.15 o 
  -4  12  15        7.48      -11.60     14.11 o 
  -3  12  15       85.05      110.26     32.29 o 
  -2  12  15        9.32       18.18     14.56 o 
  -1  12  15      631.05      679.53     38.82 o 
   0  12  15      194.13      234.27     62.81 o 
   1  12  15      127.77       79.54     30.73 o 
   2  12  15        3.74       12.95     17.25 o 
  -5  13  15      542.45      557.20     37.86 o 
  -4  13  15       48.35       22.10     24.07 o 
  -3  13  15       14.30       46.42     27.11 o 
  -2  13  15       33.96       12.08     23.91 o 
  -1  13  15        1.50       22.19     15.98 o 
   0  13  15       31.70       49.14     17.90 o 
   1  13  15      255.29      291.42     30.91 o 
  -4  14  15      797.41      740.65     64.25 o 
  -3  14  15       17.36       40.26     27.52 o 
  -2  14  15      491.49      388.85     50.36 o 
  -1  14  15     1011.62     1068.87     73.12 o 
   0  14  15      726.53      734.31     48.14 o 
  -9   0  16       14.05       19.39     22.18 o 
  -8   0  16     4859.63     5044.25    154.21 o 
  -7   0  16       71.05      129.15     29.33 o 
  -6   0  16     2887.04     2960.07    106.07 o 
  -5   0  16       19.23       -1.73     17.17 o 
  -4   0  16     2468.72     2681.48     68.44 o 
  -3   0  16      639.43      657.41     39.35 o 
  -2   0  16    10733.53    10296.25    170.18 o 
  -1   0  16     2208.63     2273.27     49.72 o 
   0   0  16     1761.58     1786.94     41.16 o 
   1   0  16       64.52       44.30     15.65 o 
   2   0  16      397.55      456.35     31.60 o 
   3   0  16     1853.04     1896.56     62.46 o 
   4   0  16      241.68      214.91     26.81 o 
   5   0  16      819.04      809.36     36.96 o 
  -9   1  16       51.26       46.18     13.81 o 
  -8   1  16        8.66       10.91     12.49 o 
  -7   1  16     2140.20     2184.20     64.77 o 
  -6   1  16      215.42      265.95     25.27 o 
  -5   1  16      158.12      148.30     20.13 o 
  -4   1  16      367.05      377.22     18.50 o 
  -3   1  16     1090.05     1045.14     28.19 o 
  -2   1  16      626.02      602.80     18.88 o 
  -1   1  16     1898.70     1854.33     31.30 o 
   0   1  16      102.45      129.04      9.40 o 
   1   1  16       91.00       79.89     12.49 o 
   2   1  16       62.06       68.19     12.86 o 
   3   1  16       19.16        9.79      9.62 o 
   4   1  16      674.24      696.77     25.43 o 
   5   1  16       51.32       44.96     12.91 o 
  -9   2  16        3.26       12.02     12.27 o 
  -8   2  16        4.92       20.77     11.91 o 
  -7   2  16        0.08       16.88     11.19 o 
  -6   2  16        2.08       -2.53     10.80 o 
  -5   2  16      111.29       88.70     17.27 o 
  -4   2  16        2.96       -1.41      7.34 o 
  -3   2  16      354.75      359.88     18.11 o 
  -2   2  16       39.91       28.62      6.81 o 
  -1   2  16        6.74        2.45      5.64 o 
   0   2  16      670.04      646.43     23.73 o 
   1   2  16        1.51        0.08      7.55 o 
   2   2  16      198.36      215.99     15.25 o 
   3   2  16      182.28      194.10     15.34 o 
   4   2  16      126.89      149.21     17.27 o 
   5   2  16      117.74      118.70     18.74 o 
  -9   3  16      379.94      430.90     27.48 o 
  -8   3  16       14.53        5.42     11.21 o 
  -7   3  16     2400.09     2299.35     84.62 o 
  -6   3  16      353.96      381.92     27.92 o 
  -5   3  16      873.15      898.64     31.57 o 
  -4   3  16       42.77       39.72      9.67 o 
  -3   3  16     1094.78     1206.64     55.09 o 
  -2   3  16       74.21       62.10      9.06 o 
  -1   3  16      777.92      763.74     20.01 o 
   0   3  16     1443.36     1367.90     35.63 o 
   1   3  16      805.36      824.73     24.23 o 
   2   3  16      662.73      607.99     32.12 o 
   3   3  16     1217.39     1281.88     51.77 o 
   4   3  16      870.58      858.94     36.45 o 
   5   3  16       64.87       70.50     17.43 o 
  -9   4  16        0.14      -12.56     12.56 o 
  -8   4  16     2195.37     2178.41    105.75 o 
  -7   4  16       50.12       38.19     12.57 o 
  -6   4  16      757.85      716.29     36.80 o 
  -5   4  16      279.17      228.63     41.45 o 
  -4   4  16     1038.55     1064.49     34.39 o 
  -3   4  16      635.31      686.00     27.90 o 
  -2   4  16     1068.47     1055.83     39.66 o 
  -1   4  16     2612.68     2559.39     42.08 o 
   0   4  16      195.69      201.67     13.74 o 
   1   4  16      989.83      984.81     30.09 o 
   2   4  16     1424.00     1564.75     38.99 o 
   3   4  16     2272.95     2424.13     61.19 o 
   4   4  16      667.89      696.96     40.99 o 
   5   4  16     1344.81     1393.03    127.96 o 
  -9   5  16      403.36      363.06     32.15 o 
  -8   5  16       13.49       -5.99     12.51 o 
  -7   5  16     2147.89     2214.90     53.26 o 
  -6   5  16        6.44       13.89     13.39 o 
  -5   5  16     1043.07     1024.58     43.46 o 
  -4   5  16      118.50       99.03     18.09 o 
  -3   5  16     1320.15     1364.33     39.33 o 
  -2   5  16      780.46      739.99     29.83 o 
  -1   5  16     2404.57     2413.41     44.40 o 
   0   5  16      950.41      976.13     47.87 o 
   1   5  16      599.96      628.52     24.86 o 
   2   5  16      585.85      515.96     23.79 o 
   3   5  16      198.97      178.07     20.33 o 
   4   5  16     1488.05     1405.17     58.23 o 
   5   5  16     1108.80     1112.02    108.69 o 
  -8   6  16       38.91       35.29     15.91 o 
  -7   6  16       27.32       29.84     13.24 o 
  -6   6  16      200.86      205.76     23.72 o 
  -5   6  16     1030.66     1095.04     56.20 o 
  -4   6  16       17.75       17.97     10.55 o 
  -3   6  16      162.63      211.96     18.43 o 
  -2   6  16       63.01       83.85     14.43 o 
  -1   6  16       81.16      122.67     16.22 o 
   0   6  16      158.55      151.47     17.69 o 
   1   6  16       68.72       68.13     12.49 o 
   2   6  16      496.58      498.09     27.57 o 
   3   6  16      127.53      127.86     20.17 o 
   4   6  16       27.96       25.57     15.33 o 
  -8   7  16      186.98      160.57     22.67 o 
  -7   7  16      211.78      195.78     36.23 o 
  -6   7  16      974.25     1010.49     64.82 o 
  -5   7  16      257.97      344.02     27.88 o 
  -4   7  16        4.64       24.79     10.98 o 
  -3   7  16     1186.80     1187.58     37.90 o 
  -2   7  16        1.15       -9.90      9.90 o 
  -1   7  16       70.49       57.03     13.58 o 
   0   7  16     2091.71     2072.32     51.24 o 
   1   7  16      512.16      496.94     26.75 o 
   2   7  16       15.61       26.98     12.91 o 
   3   7  16      125.82      120.17     18.79 o 
   4   7  16      243.28      222.39     23.72 o 
  -8   8  16     1667.89     1667.06     74.15 o 
  -7   8  16        9.01        8.71     21.44 o 
  -6   8  16     1670.12     1497.57     77.39 o 
  -5   8  16      265.36      314.64     27.21 o 
  -4   8  16     4046.17     4012.00     75.06 o 
  -3   8  16       30.73       32.76     12.14 o 
  -2   8  16     1287.73     1277.02     39.64 o 
  -1   8  16     1414.47     1478.96     42.71 o 
   0   8  16     1480.66     1319.59     67.94 o 
   1   8  16      459.35      472.02     46.01 o 
   2   8  16     1141.43     1166.86     44.51 o 
   3   8  16      162.25      151.38     20.09 o 
   4   8  16        0.66      -12.74     12.74 o 
  -7   9  16     1151.87     1155.72     71.31 o 
  -6   9  16        5.38       29.91     23.42 o 
  -5   9  16      782.12      852.58     55.50 o 
  -4   9  16      490.56      475.88     26.40 o 
  -3   9  16      377.98      349.91     23.37 o 
  -2   9  16       80.80      128.32     16.99 o 
  -1   9  16     1495.36     1506.45     43.75 o 
   0   9  16      230.50      239.51     26.99 o 
   1   9  16      327.16      365.78     37.71 o 
   2   9  16      301.19      291.46     23.57 o 
   3   9  16       32.59       23.20     14.07 o 
  -7  10  16       36.80       60.14     25.72 o 
  -6  10  16      103.87      104.34     28.59 o 
  -5  10  16      675.45      759.41     58.25 o 
  -4  10  16        0.39        6.79     13.24 o 
  -3  10  16     1358.33     1433.86     43.52 o 
  -2  10  16       35.24       29.13     13.02 o 
  -1  10  16        3.95       11.67     14.54 o 
   0  10  16      284.28      317.05     29.63 o 
   1  10  16       19.92       35.35     18.07 o 
   2  10  16        6.40       -4.29     15.41 o 
   3  10  16      180.34      181.19     21.48 o 
  -6  11  16      526.79      581.60     54.47 o 
  -5  11  16      155.02      212.77     26.74 o 
  -4  11  16       25.88       50.14     17.83 o 
  -3  11  16     1723.71     1745.17     60.17 o 
  -2  11  16        2.28       -9.23     14.25 o 
  -1  11  16      107.14      120.65     22.22 o 
   0  11  16      751.49      732.47     46.17 o 
   1  11  16      234.93      262.06     30.19 o 
   2  11  16       11.02       20.13     18.25 o 
  -5  12  16      449.72      478.87     35.84 o 
  -4  12  16     1358.41     1595.83    160.33 o 
  -3  12  16      159.01      163.17     36.72 o 
  -2  12  16      252.32      317.05     40.59 o 
  -1  12  16      641.12      667.20     53.81 o 
   0  12  16      408.41      416.35     34.52 o 
   1  12  16     1085.42     1148.38     51.83 o 
  -4  13  16      149.29      207.53     41.16 o 
  -3  13  16      352.34      513.08     53.57 o 
  -2  13  16      121.91      133.42     37.22 o 
  -1  13  16      897.54      926.05     80.39 o 
   0  13  16      339.28      334.00     33.06 o 
  -9   1  17       19.39        5.62     16.31 o 
  -8   1  17      149.06      121.58     21.31 o 
  -7   1  17     1685.36     1836.89     60.42 o 
  -6   1  17        0.18        9.74     12.59 o 
  -5   1  17      313.20      324.58     26.84 o 
  -4   1  17      139.80      195.67     22.80 o 
  -3   1  17      415.01      370.92     34.92 o 
  -2   1  17     1143.22     1130.15     45.28 o 
  -1   1  17      525.83      549.82     24.23 o 
   0   1  17      799.49      788.42     27.68 o 
   1   1  17        1.71        4.23     10.01 o 
   2   1  17      491.01      477.13     29.92 o 
   3   1  17      233.72      233.52     19.52 o 
   4   1  17      541.75      499.53     27.74 o 
  -8   2  17     1867.90     2033.62     53.44 o 
  -7   2  17      170.78      156.79     18.78 o 
  -6   2  17     4552.53     4575.96    101.20 o 
  -5   2  17      164.65      144.74     21.18 o 
  -4   2  17       14.76        6.84     11.83 o 
  -3   2  17      403.61      443.80     30.44 o 
  -2   2  17     4118.21     4179.99     75.21 o 
  -1   2  17     1734.24     1848.92     47.54 o 
   0   2  17      976.51     1008.10     53.72 o 
   1   2  17     1073.31     1124.44     33.00 o 
   2   2  17      386.52      452.88     20.67 o 
   3   2  17     1109.29     1143.77     31.73 o 
   4   2  17      266.12      273.27     19.20 o 
  -8   3  17      293.86      309.03     23.88 o 
  -7   3  17     1393.60     1517.93     44.73 o 
  -6   3  17        1.89        4.79     13.41 o 
  -5   3  17     2462.63     2585.81     70.26 o 
  -4   3  17       12.66       15.40     13.80 o 
  -3   3  17      622.80      660.41     35.49 o 
  -2   3  17     1031.47     1062.48     35.53 o 
  -1   3  17     1762.96     1758.46     46.61 o 
   0   3  17       25.64       27.39     10.47 o 
   1   3  17     2053.04     2048.52     39.44 o 
   2   3  17      158.93      157.09     14.53 o 
   3   3  17      124.38      145.06     16.86 o 
   4   3  17      411.19      412.65     28.49 o 
  -8   4  17        2.00        6.35     11.75 o 
  -7   4  17      539.63      551.72     35.90 o 
  -6   4  17      170.82      198.36     23.50 o 
  -5   4  17      220.03      165.52     23.42 o 
  -4   4  17       25.77       20.57     14.18 o 
  -3   4  17       12.51       -7.18     16.19 o 
  -2   4  17      363.04      343.37     22.41 o 
  -1   4  17      631.88      698.43     30.75 o 
   0   4  17      299.86      294.65     22.46 o 
   1   4  17      147.88      155.35     15.62 o 
   2   4  17       20.20       11.24     12.62 o 
   3   4  17       11.49        7.70     13.32 o 
   4   4  17       40.53       26.70     18.09 o 
  -8   5  17       11.65       20.07     15.41 o 
  -7   5  17     1782.03     1923.47     62.83 o 
  -6   5  17      400.19      410.44     30.98 o 
  -5   5  17      192.56      200.18     52.05 o 
  -4   5  17      884.47      915.43     41.26 o 
  -3   5  17     1293.75     1375.78     40.98 o 
  -2   5  17        2.17       -9.68      9.68 o 
  -1   5  17     1460.09     1400.82     58.08 o 
   0   5  17      518.37      572.19     40.19 o 
   1   5  17        5.77        5.57     10.08 o 
   2   5  17      204.54      205.34     20.11 o 
   3   5  17     1234.04     1340.86     89.77 o 
   4   5  17      277.53      241.39     24.61 o 
  -8   6  17      655.79      651.35     57.26 o 
  -7   6  17       37.72       26.87     16.04 o 
  -6   6  17     2934.28     3022.36    126.98 o 
  -5   6  17      193.98      184.31     23.61 o 
  -4   6  17      453.08      466.64     31.74 o 
  -3   6  17      136.37      163.07     39.56 o 
  -2   6  17     4114.32     4123.63     76.61 o 
  -1   6  17     1653.79     1537.75     44.54 o 
   0   6  17      638.05      648.43     30.83 o 
   1   6  17      440.19      449.24     22.75 o 
   2   6  17      228.68      217.41     21.16 o 
   3   6  17      513.08      510.69     30.39 o 
  -7   7  17      385.62      439.46     49.21 o 
  -6   7  17       18.38      -15.73     38.66 o 
  -5   7  17     1279.55     1325.89     50.96 o 
  -4   7  17      342.94      314.13     27.78 o 
  -3   7  17       13.61       -5.48     10.38 o 
  -2   7  17     1368.10     1340.84     46.66 o 
  -1   7  17      957.44      959.30     35.90 o 
   0   7  17      357.75      395.81     32.00 o 
   1   7  17      208.14      205.57     26.27 o 
   2   7  17      671.45      750.33     36.86 o 
   3   7  17       32.88       32.34     16.11 o 
  -7   8  17      181.73      193.07     36.64 o 
  -6   8  17      121.72      144.52     35.16 o 
  -5   8  17       45.56       37.27     16.57 o 
  -4   8  17        4.92        7.80     11.75 o 
  -3   8  17      106.09       76.83     15.15 o 
  -2   8  17        5.25        5.93     11.49 o 
  -1   8  17      181.30      230.90     20.53 o 
   0   8  17      440.93      457.40     34.36 o 
   1   8  17       43.31       53.85     18.70 o 
   2   8  17       19.09       18.47     13.68 o 
   3   8  17        0.08       -4.32     14.48 o 
  -6   9  17       52.21       32.95     25.39 o 
  -5   9  17        3.61       15.61     19.55 o 
  -4   9  17      126.87      129.96     18.35 o 
  -3   9  17      426.29      417.31     25.81 o 
  -2   9  17        0.26       -7.19     11.10 o 
  -1   9  17      303.41      238.77     53.53 o 
   0   9  17      291.56      268.73     28.73 o 
   1   9  17       44.68       67.25     22.18 o 
   2   9  17      689.08      693.62     43.27 o 
  -6  10  17      884.99      773.02     60.30 o 
  -5  10  17      186.46      223.74     28.47 o 
  -4  10  17      930.56      982.37     63.84 o 
  -3  10  17      426.86      451.65     32.09 o 
  -2  10  17      968.73     1016.72     47.63 o 
  -1  10  17      493.61      509.77     36.18 o 
   0  10  17       44.59       31.87     16.79 o 
   1  10  17     1174.85     1218.07     78.67 o 
   2  10  17      509.56      475.84     38.53 o 
  -5  11  17     1543.12     1762.37     63.46 o 
  -4  11  17      142.48      186.98     26.03 o 
  -3  11  17      865.48      879.89     62.02 o 
  -2  11  17      129.59      163.53     27.93 o 
  -1  11  17      537.53      565.65     37.87 o 
   0  11  17        3.63        8.67     15.94 o 
   1  11  17      951.28      974.20     57.59 o 
  -4  12  17       77.32       85.97     21.97 o 
  -3  12  17        2.44       -6.57     22.76 o 
  -2  12  17        4.29        8.08     16.77 o 
  -1  12  17       99.30       93.01     21.65 o 
   0  12  17       81.48       81.02     22.07 o 
  -8   0  18      113.08       86.27     29.33 o 
  -7   0  18      138.07      145.67     33.44 o 
  -6   0  18     3587.05     3752.07    128.91 o 
  -5   0  18      268.22      231.19     36.40 o 
  -4   0  18      772.58      807.69     55.13 o 
  -3   0  18      324.44      318.36     39.76 o 
  -2   0  18      270.68      368.48     42.06 o 
  -1   0  18     1549.84     1829.66     86.76 o 
   0   0  18     2818.20     2930.94     77.49 o 
   1   0  18      188.82      242.43     26.78 o 
   2   0  18      111.45       88.51     34.67 o 
   3   0  18      628.87      610.85     39.85 o 
  -8   1  18        3.54       -8.95     15.53 o 
  -7   1  18      801.57      839.86     42.67 o 
  -6   1  18      990.18      974.72     44.41 o 
  -5   1  18     1267.73     1264.41     49.87 o 
  -4   1  18       23.73       35.17     15.03 o 
  -3   1  18      423.57      403.54     36.23 o 
  -2   1  18     1016.94     1106.43     56.77 o 
  -1   1  18     1216.84     1323.95     47.72 o 
   0   1  18     1685.68     1760.82     41.96 o 
   1   1  18      234.51      260.88     19.37 o 
   2   1  18      227.94      193.74     18.56 o 
   3   1  18       55.58       55.82     14.01 o 
  -8   2  18        3.42       17.54     16.91 o 
  -7   2  18        4.40       16.12     15.80 o 
  -6   2  18        0.83       -4.05     14.83 o 
  -5   2  18      125.79      120.49     20.55 o 
  -4   2  18       21.41        3.55     14.62 o 
  -3   2  18       72.06       94.18     18.81 o 
  -2   2  18      377.92      355.24     28.99 o 
  -1   2  18      169.71      177.49     19.13 o 
   0   2  18       26.90       21.74     11.21 o 
   1   2  18        5.62        8.08     11.26 o 
   2   2  18       25.96       19.90     12.84 o 
   3   2  18       11.91       -1.55     12.39 o 
  -8   3  18       20.82      -17.42     20.25 o 
  -7   3  18      455.11      472.04     59.15 o 
  -6   3  18      426.94      459.75     33.93 o 
  -5   3  18     1354.17     1290.96     49.99 o 
  -4   3  18       46.15       51.75     31.71 o 
  -3   3  18       26.17       28.81     14.86 o 
  -2   3  18       87.07      107.35     16.22 o 
  -1   3  18      958.18      925.10     35.78 o 
   0   3  18      655.86      648.05     31.63 o 
   1   3  18      209.18      185.53     18.07 o 
   2   3  18       15.82        6.88      9.64 o 
   3   3  18       72.94       56.07     16.83 o 
  -8   4  18      259.34      250.92     52.83 o 
  -7   4  18       60.66       52.24     18.73 o 
  -6   4  18     4568.25     4748.27    154.33 o 
  -5   4  18      409.01      460.53     33.14 o 
  -4   4  18     1142.51     1144.26     47.32 o 
  -3   4  18       86.68       82.21     27.40 o 
  -2   4  18      363.32      375.62     24.26 o 
  -1   4  18     1680.32     1742.52    113.93 o 
   0   4  18     2682.40     2814.04     63.79 o 
   1   4  18      901.19      896.23     27.44 o 
   2   4  18       19.91       14.41     10.40 o 
   3   4  18     1116.63     1135.44     42.68 o 
  -7   5  18      735.66      701.76     40.32 o 
  -6   5  18      391.41      389.46     31.95 o 
  -5   5  18      938.60      991.51     76.04 o 
  -4   5  18      115.20      128.36     23.70 o 
  -3   5  18      334.13      339.54     28.48 o 
  -2   5  18     1134.86     1181.57     39.47 o 
  -1   5  18      858.27      839.93     34.49 o 
   0   5  18      382.61      401.02     26.39 o 
   1   5  18      185.00      201.71     18.19 o 
   2   5  18        1.23       16.77     13.63 o 
   3   5  18       74.43       48.64     16.83 o 
  -7   6  18      184.74      204.33     25.85 o 
  -6   6  18       72.83       65.47     19.57 o 
  -5   6  18        0.85       16.12     15.41 o 
  -4   6  18      370.45      333.69     29.30 o 
  -3   6  18      284.64      271.21     21.54 o 
  -2   6  18       48.58       63.18     14.78 o 
  -1   6  18        0.12        0.44     11.74 o 
   0   6  18      302.08      368.99     25.67 o 
   1   6  18       97.97       72.71     16.88 o 
   2   6  18      262.62      256.73     27.37 o 
   3   6  18       29.28       27.29     20.58 o 
  -7   7  18      498.39      504.20     52.75 o 
  -6   7  18      138.98      194.38     46.75 o 
  -5   7  18      899.89      902.68     44.19 o 
  -4   7  18      324.68      340.66     29.66 o 
  -3   7  18        7.96        1.41     12.37 o 
  -2   7  18      448.60      431.12     26.24 o 
  -1   7  18      712.85      695.43     32.27 o 
   0   7  18      239.07      215.69     22.10 o 
   1   7  18       15.10       16.95     16.17 o 
   2   7  18      259.61      277.81     25.18 o 
  -6   8  18     1189.01     1164.75     73.78 o 
  -5   8  18      323.89      325.50     75.30 o 
  -4   8  18      511.35      468.33     34.62 o 
  -3   8  18      116.41      118.03     18.00 o 
  -2   8  18      947.17      986.83     37.60 o 
  -1   8  18     1024.45     1062.38     39.41 o 
   0   8  18     1324.58     1478.40     70.74 o 
   1   8  18      672.88      624.52     41.43 o 
   2   8  18       49.36       15.76     22.26 o 
  -6   9  18      210.35      280.98     42.06 o 
  -5   9  18      499.32      478.90     49.62 o 
  -4   9  18       42.48       51.08     15.21 o 
  -3   9  18      802.36      903.97     36.37 o 
  -2   9  18      844.00      895.16     38.99 o 
  -1   9  18      378.99      334.20     31.39 o 
   0   9  18      361.81      389.94     63.43 o 
   1   9  18      613.76      599.35     45.64 o 
  -5  10  18       31.03       75.83     29.08 o 
  -4  10  18      105.07      131.67     18.77 o 
  -3  10  18       16.17       30.28     14.40 o 
  -2  10  18      104.59      125.50     23.86 o 
  -1  10  18       25.08       64.11     20.41 o 
   0  10  18        6.02       -6.82     16.04 o 
  -3  11  18       47.70       34.85     18.48 o 
  -2  11  18       69.01       81.40     50.08 o 
  -1  11  18      309.87      254.86     30.52 o 
  -7   1  19      284.64      287.77     29.41 o 
  -6   1  19      101.29       76.16     20.32 o 
  -5   1  19     1167.21     1172.73     49.91 o 
  -4   1  19      424.33      452.74     70.12 o 
  -3   1  19      585.01      639.54     41.28 o 
  -2   1  19      121.51       94.71     18.49 o 
  -1   1  19      274.25      317.50     64.86 o 
   0   1  19     1105.37     1159.86     35.53 o 
   1   1  19      336.36      361.69     23.04 o 
   2   1  19       40.88       29.15     13.67 o 
  -7   2  19        7.03       25.59     18.49 o 
  -6   2  19     1366.53     1333.27     53.73 o 
  -5   2  19      735.81      686.76     39.16 o 
  -4   2  19     2603.53     2663.78     76.07 o 
  -3   2  19       48.17       43.97     16.49 o 
  -2   2  19      124.79      100.29     20.06 o 
  -1   2  19     1146.40     1124.73     67.91 o 
   0   2  19     1105.74     1033.26     39.79 o 
   1   2  19     1445.06     1515.74     41.30 o 
   2   2  19      649.55      619.80     28.51 o 
  -7   3  19      142.01      130.36     32.70 o 
  -6   3  19      672.81      651.15     39.94 o 
  -5   3  19     1462.97     1544.79     57.77 o 
  -4   3  19      414.19      444.07     33.25 o 
  -3   3  19        9.88        1.49     13.77 o 
  -2   3  19       99.07       74.52     18.99 o 
  -1   3  19      285.23      287.07     23.86 o 
   0   3  19     2719.04     2815.50     65.39 o 
   1   3  19      904.38      851.50     31.65 o 
   2   3  19      209.91      202.93     19.78 o 
  -7   4  19      190.90      162.72     25.67 o 
  -6   4  19        3.25       20.88     15.51 o 
  -5   4  19       49.75       51.28     18.89 o 
  -4   4  19      245.71      236.34     27.49 o 
  -3   4  19        1.63       20.58     15.20 o 
  -2   4  19       51.03       27.61     12.88 o 
  -1   4  19       95.57      123.51     19.11 o 
   0   4  19       17.77       21.95     14.29 o 
   1   4  19       38.46       43.40     16.00 o 
   2   4  19       88.75      110.10     14.83 o 
  -6   5  19      116.01      130.80     24.66 o 
  -5   5  19      475.58      383.85     31.86 o 
  -4   5  19     1032.89     1053.17     48.13 o 
  -3   5  19      455.03      433.34     33.38 o 
  -2   5  19       30.86       47.93     14.32 o 
  -1   5  19      128.08      104.99     30.23 o 
   0   5  19     1220.80     1282.09     43.76 o 
   1   5  19      150.74      128.64     39.60 o 
   2   5  19      289.08      320.85     27.64 o 
  -6   6  19      711.03      701.39     45.23 o 
  -5   6  19      659.97      694.30     40.43 o 
  -4   6  19     1231.74     1260.55     52.55 o 
  -3   6  19       74.61       63.23     19.43 o 
  -2   6  19      485.57      448.98     27.78 o 
  -1   6  19      807.69      788.97     34.61 o 
   0   6  19      219.95      216.54     23.07 o 
   1   6  19      708.26      820.45     50.36 o 
  -6   7  19      133.33      125.35     23.74 o 
  -5   7  19     1458.73     1567.79     59.85 o 
  -4   7  19        3.86       13.43     16.53 o 
  -3   7  19      515.00      575.96     30.57 o 
  -2   7  19       56.33       33.22     23.46 o 
  -1   7  19      594.03      633.58     32.59 o 
   0   7  19      637.73      614.78     43.38 o 
   1   7  19      569.95      642.06     61.91 o 
  -5   8  19       82.83       95.91     21.48 o 
  -4   8  19      227.80      227.13     27.64 o 
  -3   8  19       42.35       44.46     15.57 o 
  -2   8  19       18.36       22.55     20.19 o 
  -1   8  19      310.04      310.04     25.39 o 
   0   8  19       36.69       29.40     18.64 o 
  -4   9  19      516.66      503.55     63.51 o 
  -3   9  19      293.58      362.29     37.63 o 
  -2   9  19        0.78       30.98     20.00 o 
  -1   9  19      176.29      155.41     26.91 o 
  -6   0  20      584.59      630.64     56.44 o 
  -5   0  20      815.93      825.85     62.03 o 
  -4   0  20     1132.86     1281.42     76.57 o 
  -3   0  20      698.28      657.43     56.11 o 
  -2   0  20      811.04      901.68     63.59 o 
  -1   0  20      499.37      486.13     50.69 o 
   0   0  20       97.55       70.33     30.73 o 
   1   0  20     2746.69     2779.91     82.38 o 
  -6   1  20       11.56       51.28     18.47 o 
  -5   1  20      938.33      993.26    112.06 o 
  -4   1  20      838.90      904.60     44.99 o 
  -3   1  20      589.62      509.98     37.01 o 
  -2   1  20       26.45       34.15     17.59 o 
  -1   1  20      209.83      272.38     29.72 o 
   0   1  20      182.61      172.82     21.68 o 
   1   1  20      530.18      510.89     26.91 o 
  -6   2  20        0.20       -8.84     22.06 o 
  -5   2  20      157.66      131.35     23.49 o 
  -4   2  20       65.11       84.28     20.05 o 
  -3   2  20       15.77       14.99     15.99 o 
  -2   2  20       17.16       27.15     23.70 o 
  -1   2  20       28.69       36.66     17.74 o 
   0   2  20       35.88       87.58     18.58 o 
   1   2  20        2.22       -2.04     12.11 o 
  -6   3  20        1.25        5.89     15.85 o 
  -5   3  20      619.84      707.03     42.43 o 
  -4   3  20      809.02      814.47     43.40 o 
  -3   3  20      190.62      179.12     25.18 o 
  -2   3  20      121.09      106.87     22.44 o 
  -1   3  20      164.90      160.28     20.65 o 
   0   3  20      470.22      466.41     49.98 o 
   1   3  20        4.16        3.76     14.11 o 
  -6   4  20     1500.57     1385.10     56.50 o 
  -5   4  20      391.78      450.47     35.10 o 
  -4   4  20      571.57      560.45     38.49 o 
  -3   4  20      120.90      132.35     24.08 o 
  -2   4  20      860.73      932.88     45.99 o 
  -1   4  20       95.74      111.86     18.87 o 
   0   4  20      370.21      341.29     31.70 o 
   1   4  20      894.28      943.37     56.69 o 
  -5   5  20      772.99      817.56     44.59 o 
  -4   5  20      193.70      245.78     29.00 o 
  -3   5  20      450.46      447.28     35.23 o 
  -2   5  20      223.44      193.65     27.02 o 
  -1   5  20       14.68       25.80     14.58 o 
   0   5  20      478.04      509.87     31.19 o 
  -5   6  20       42.41       43.17     18.22 o 
  -4   6  20      135.18      129.09     24.40 o 
  -3   6  20      392.99      448.09     53.57 o 
  -2   6  20        0.40        2.51     12.62 o 
  -1   6  20       94.12       84.81     24.97 o 
   0   6  20      153.18      165.78     21.93 o 
  -4   7  20      408.83      400.07     34.36 o 
  -3   7  20      112.68      105.36     32.70 o 
  -2   7  20      219.82      206.02     22.76 o 
  -1   7  20      905.03      991.21     40.62 o 
  -5   1  21      798.23      811.73     44.58 o 
  -4   1  21      379.76      340.93     32.45 o 
  -3   1  21      486.12      473.53     36.85 o 
  -2   1  21      314.86      368.72     33.35 o 
  -1   1  21      165.67      174.31     46.79 o 
   0   1  21      687.36      668.26     75.95 o 
  -5   2  21      465.62      408.56     35.11 o 
  -4   2  21     1800.64     1819.65     66.14 o 
  -3   2  21      378.95      388.74     34.10 o 
  -2   2  21        3.83      -14.96     28.88 o 
  -1   2  21      292.27      279.32     66.42 o 
  -4   3  21      115.20       54.59     19.05 o 
  -3   3  21      241.36      286.20     31.83 o 
  -2   3  21        9.40       -3.35     18.44 o 
  -1   3  21      197.55      204.26     44.32 o 
  -4   4  21       25.61       27.35     17.61 o 
  -3   4  21        0.01       27.60     17.92 o 
  -2   4  21      105.76       91.27     22.06 o 
  -1   4  21       33.93       31.12     23.66 o 
                                                 
